# Supplementary material for: Analysis of Chromatin Openness in Testicle Tissue of Yak and Cattle-Yak
Source: Int J Mol Sci. 2022 Dec 13;23(24):15810. doi: 10.3390/ijms232415810 (PMC9785434; doi:10.3390/ijms232415810)
Supplement: Supplementary file 1 [file ijms-23-15810-s001.zip › Supplementary Table.xlsx]

## Sheet: S1
Sample	Raw Read Pairs	Gbases	Clean Read Pairs	Clean Read Pairs Rate	Overall Comparison Rate	Comparable Read Pairs	Q30 Filtering Percentage	PCR Repetition Rate	Valid Pairs
CY1	45268251	13.58G	45265591	0.9999	0.9475	42889147	0.33	0.1976	22904372
CY2	42922831	12.88G	42921260	1	0.9333	40058411	0.39	0.2441	18606511
CY3	46290133	13.89G	46288447	1	0.9263	42876988	0.38	0.3029	18446912
Y1	40853071	12.26G	40851986	1	0.9499	38805301	0.37	0.1872	19922796
Y2	43789751	13.14G	43788655	1	0.9476	41494129	0.41	0.2105	19366259
Y3	41694497	12.51G	41693538	1	0.9476	39508796	0.39	0.1955	19245877

## Sheet: S2
Yak-group
seqnames	start	end	width	strand	annotation	geneChr	geneStart	geneEnd	geneLength	geneStrand	geneId	transcriptId	distanceToTSS
chr10	100232016	100232281	266	*	Distal Intergenic	10	100159889	100160668	780	2	gene:ENSBGRG00000014988	ENSBGRT00000027585	-71348
chr10	100360125	100360463	339	*	Distal Intergenic	10	100159889	100160668	780	2	gene:ENSBGRG00000014988	ENSBGRT00000027585	-199457
chr10	100914007	100914333	327	*	Distal Intergenic	10	101291217	101292332	1116	1	gene:ENSBGRG00000015527	ENSBGRT00000028488	-376884
chr10	101038935	101039344	410	*	Distal Intergenic	10	101291217	101292332	1116	1	gene:ENSBGRG00000015527	ENSBGRT00000028488	-251873
chr10	101050975	101051250	276	*	Distal Intergenic	10	101291217	101292332	1116	1	gene:ENSBGRG00000015527	ENSBGRT00000028488	-239967
chr10	101153318	101153739	422	*	Distal Intergenic	10	101291217	101292332	1116	1	gene:ENSBGRG00000015527	ENSBGRT00000028488	-137478
chr10	101384344	101385520	1177	*	Promoter (<=1kb)	10	101236383	101383679	147297	2	gene:ENSBGRG00000015040	ENSBGRT00000028432	-665
chr10	101384396	101385427	1032	*	Promoter (<=1kb)	10	101236383	101383679	147297	2	gene:ENSBGRG00000015040	ENSBGRT00000028432	-717
chr10	101433445	101434032	588	*	Distal Intergenic	10	101236383	101383679	147297	2	gene:ENSBGRG00000015040	ENSBGRT00000028432	-49766
chr10	101433736	101433981	246	*	Distal Intergenic	10	101236383	101383679	147297	2	gene:ENSBGRG00000015040	ENSBGRT00000028432	-50057
chr10	101464498	101464860	363	*	Distal Intergenic	10	101236383	101383679	147297	2	gene:ENSBGRG00000015040	ENSBGRT00000028432	-80819
chr10	101475933	101476254	322	*	Distal Intergenic	10	101236383	101383679	147297	2	gene:ENSBGRG00000015040	ENSBGRT00000028432	-92254
chr10	101475933	101476521	589	*	Distal Intergenic	10	101236383	101383679	147297	2	gene:ENSBGRG00000015040	ENSBGRT00000028432	-92254
chr10	101475947	101476683	737	*	Distal Intergenic	10	101236383	101383679	147297	2	gene:ENSBGRG00000015040	ENSBGRT00000028432	-92268
chr10	101484592	101485104	513	*	Distal Intergenic	10	101236383	101383679	147297	2	gene:ENSBGRG00000015040	ENSBGRT00000028432	-100913
chr10	101502370	101502607	238	*	Intron (ENSBGRT00000028551/gene:ENSBGRG00000015551, intron 4 of 4)	10	101236383	101383679	147297	2	gene:ENSBGRG00000015040	ENSBGRT00000028432	-118691
chr10	101542059	101542648	590	*	Intron (ENSBGRT00000028551/gene:ENSBGRG00000015551, intron 4 of 4)	10	101236383	101383679	147297	2	gene:ENSBGRG00000015040	ENSBGRT00000028432	-158380
chr10	101542059	101542664	606	*	Intron (ENSBGRT00000028551/gene:ENSBGRG00000015551, intron 4 of 4)	10	101236383	101383679	147297	2	gene:ENSBGRG00000015040	ENSBGRT00000028432	-158380
chr10	101542073	101542664	592	*	Intron (ENSBGRT00000028551/gene:ENSBGRG00000015551, intron 4 of 4)	10	101236383	101383679	147297	2	gene:ENSBGRG00000015040	ENSBGRT00000028432	-158394
chr10	101552706	101553185	480	*	Intron (ENSBGRT00000028551/gene:ENSBGRG00000015551, intron 4 of 4)	10	101236383	101383679	147297	2	gene:ENSBGRG00000015040	ENSBGRT00000028432	-169027
chr10	101552706	101553231	526	*	Intron (ENSBGRT00000028551/gene:ENSBGRG00000015551, intron 4 of 4)	10	101236383	101383679	147297	2	gene:ENSBGRG00000015040	ENSBGRT00000028432	-169027
chr10	101552764	101553231	468	*	Intron (ENSBGRT00000028551/gene:ENSBGRG00000015551, intron 4 of 4)	10	101236383	101383679	147297	2	gene:ENSBGRG00000015040	ENSBGRT00000028432	-169085
chr10	101659632	101660300	669	*	Intron (ENSBGRT00000028551/gene:ENSBGRG00000015551, intron 4 of 4)	10	101236383	101383679	147297	2	gene:ENSBGRG00000015040	ENSBGRT00000028432	-275953
chr10	101659869	101660271	403	*	Intron (ENSBGRT00000028551/gene:ENSBGRG00000015551, intron 4 of 4)	10	101236383	101383679	147297	2	gene:ENSBGRG00000015040	ENSBGRT00000028432	-276190
chr10	101682198	101682537	340	*	Intron (ENSBGRT00000028551/gene:ENSBGRG00000015551, intron 4 of 4)	10	101236383	101383679	147297	2	gene:ENSBGRG00000015040	ENSBGRT00000028432	-298519
chr10	101701780	101702027	248	*	Intron (ENSBGRT00000028551/gene:ENSBGRG00000015551, intron 4 of 4)	10	101236383	101383679	147297	2	gene:ENSBGRG00000015040	ENSBGRT00000028432	-318101
chr10	101886930	101887158	229	*	Intron (ENSBGRT00000028551/gene:ENSBGRG00000015551, intron 2 of 4)	10	101498052	102100095	602044	2	gene:ENSBGRG00000015551	ENSBGRT00000028551	212937
chr10	102070353	102070618	266	*	Intron (ENSBGRT00000028551/gene:ENSBGRG00000015551, intron 1 of 4)	10	101498052	102100095	602044	2	gene:ENSBGRG00000015551	ENSBGRT00000028551	29477
chr10	102070353	102070733	381	*	Intron (ENSBGRT00000028551/gene:ENSBGRG00000015551, intron 1 of 4)	10	101498052	102100095	602044	2	gene:ENSBGRG00000015551	ENSBGRT00000028551	29362
chr10	102070469	102070733	265	*	Intron (ENSBGRT00000028551/gene:ENSBGRG00000015551, intron 1 of 4)	10	101498052	102100095	602044	2	gene:ENSBGRG00000015551	ENSBGRT00000028551	29362
chr10	102100073	102100979	907	*	Promoter (<=1kb)	10	101498052	102100095	602044	2	gene:ENSBGRG00000015551	ENSBGRT00000028551	0
chr10	102100073	102101022	950	*	Promoter (<=1kb)	10	101498052	102100095	602044	2	gene:ENSBGRG00000015551	ENSBGRT00000028551	0
chr10	102100081	102101022	942	*	Promoter (<=1kb)	10	101498052	102100095	602044	2	gene:ENSBGRG00000015551	ENSBGRT00000028551	0
chr10	102280077	102280626	550	*	Intron (ENSBGRT00000030109/gene:ENSBGRG00000015642, intron 1 of 11)	10	102327607	102672017	344411	1	gene:ENSBGRG00000015642	ENSBGRT00000030409	-46981
chr10	102585	103197	613	*	Promoter (<=1kb)	10	103029	154967	51939	1	gene:ENSBGRG00000016135	ENSBGRT00000029842	0
chr10	103079813	103080170	358	*	Intron (ENSBGRT00000030109/gene:ENSBGRG00000015642, intron 7 of 11)	10	103150747	103151928	1182	2	gene:ENSBGRG00000016774	ENSBGRT00000030759	71758
chr10	10322692	10323037	346	*	Distal Intergenic	10	10411916	10413397	1482	1	gene:ENSBGRG00000023613	ENSBGRT00000043605	-88879
chr10	103308239	103308857	619	*	Intron (ENSBGRT00000030109/gene:ENSBGRG00000015642, intron 9 of 11)	10	103150747	103151928	1182	2	gene:ENSBGRG00000016774	ENSBGRT00000030759	-156311
chr10	103659986	103660297	312	*	Intron (ENSBGRT00000030854/gene:ENSBGRG00000016794, intron 2 of 7)	10	103729044	103732889	3846	1	gene:ENSBGRG00000020575	ENSBGRT00000037954	-68747
chr10	103659986	103660431	446	*	Intron (ENSBGRT00000030854/gene:ENSBGRG00000016794, intron 2 of 7)	10	103729044	103732889	3846	1	gene:ENSBGRG00000020575	ENSBGRT00000037954	-68613
chr10	103659990	103660431	442	*	Intron (ENSBGRT00000030854/gene:ENSBGRG00000016794, intron 2 of 7)	10	103729044	103732889	3846	1	gene:ENSBGRG00000020575	ENSBGRT00000037954	-68613
chr10	103667509	103667759	251	*	Intron (ENSBGRT00000030854/gene:ENSBGRG00000016794, intron 4 of 7)	10	103729044	103732889	3846	1	gene:ENSBGRG00000020575	ENSBGRT00000037954	-61285
chr10	103669222	103669552	331	*	Intron (ENSBGRT00000030854/gene:ENSBGRG00000016794, intron 4 of 7)	10	103729044	103732889	3846	1	gene:ENSBGRG00000020575	ENSBGRT00000037954	-59492
chr10	103680701	103681024	324	*	Intron (ENSBGRT00000030854/gene:ENSBGRG00000016794, intron 6 of 7)	10	103729044	103732889	3846	1	gene:ENSBGRG00000020575	ENSBGRT00000037954	-48020
chr10	103786440	103786679	240	*	Intron (ENSBGRT00000037280/gene:ENSBGRG00000017036, intron 1 of 26)	10	103693405	103813373	119969	2	gene:ENSBGRG00000017036	ENSBGRT00000037280	26694
chr10	103812296	103812660	365	*	Intron (ENSBGRT00000037280/gene:ENSBGRG00000017036, intron 1 of 26)	10	103693405	103813373	119969	2	gene:ENSBGRG00000017036	ENSBGRT00000037280	713
chr10	103812296	103812955	660	*	Intron (ENSBGRT00000037280/gene:ENSBGRG00000017036, intron 1 of 26)	10	103693405	103813373	119969	2	gene:ENSBGRG00000017036	ENSBGRT00000037280	418
chr10	103812404	103812955	552	*	Intron (ENSBGRT00000037280/gene:ENSBGRG00000017036, intron 1 of 26)	10	103693405	103813373	119969	2	gene:ENSBGRG00000017036	ENSBGRT00000037280	418
chr10	104240165	104240821	657	*	Intron (ENSBGRT00000039446/gene:ENSBGRG00000021387, intron 1 of 11)	10	104196082	104245534	49453	2	gene:ENSBGRG00000021387	ENSBGRT00000039446	4713
chr10	104240887	104241134	248	*	Intron (ENSBGRT00000039446/gene:ENSBGRG00000021387, intron 1 of 11)	10	104196082	104245534	49453	2	gene:ENSBGRG00000021387	ENSBGRT00000039446	4400
chr10	104245703	104246055	353	*	Promoter (<=1kb)	10	104196800	104245534	48735	2	gene:ENSBGRG00000021387	ENSBGRT00000039610	-169
chr10	104283011	104283712	702	*	Exon (ENSBGRT00000048825/gene:ENSBGRG00000021970, exon 34 of 51)	10	104251924	104253255	1332	2	gene:ENSBGRG00000021514	ENSBGRT00000039687	-29756
chr10	104348978	104349780	803	*	Intron (ENSBGRT00000048825/gene:ENSBGRG00000021970, intron 2 of 50)	10	104259213	104358590	99378	2	gene:ENSBGRG00000021970	ENSBGRT00000048964	8810
chr10	104348978	104349902	925	*	Intron (ENSBGRT00000048825/gene:ENSBGRG00000021970, intron 2 of 50)	10	104259213	104358590	99378	2	gene:ENSBGRG00000021970	ENSBGRT00000048964	8688
chr10	104349015	104349902	888	*	Intron (ENSBGRT00000048825/gene:ENSBGRG00000021970, intron 2 of 50)	10	104259213	104358590	99378	2	gene:ENSBGRG00000021970	ENSBGRT00000048964	8688
chr10	104380386	104380739	354	*	5' UTR	10	104258350	104380749	122400	2	gene:ENSBGRG00000021970	ENSBGRT00000048825	10
chr10	104380386	104380986	601	*	Promoter (<=1kb)	10	104258350	104380749	122400	2	gene:ENSBGRG00000021970	ENSBGRT00000048825	0
chr10	104380397	104380986	590	*	Promoter (<=1kb)	10	104258350	104380749	122400	2	gene:ENSBGRG00000021970	ENSBGRT00000048825	0
chr10	104500061	104500579	519	*	Distal Intergenic	10	104469030	104470007	978	2	gene:ENSBGRG00000026489	ENSBGRT00000049050	-30054
chr10	104500167	104500572	406	*	Distal Intergenic	10	104469030	104470007	978	2	gene:ENSBGRG00000026489	ENSBGRT00000049050	-30160
chr10	104533667	104534182	516	*	Promoter (<=1kb)	10	104520709	104533550	12842	2	gene:ENSBGRG00000026494	ENSBGRT00000049072	-117
chr10	104533667	104534198	532	*	Promoter (<=1kb)	10	104520709	104533550	12842	2	gene:ENSBGRG00000026494	ENSBGRT00000049072	-117
chr10	104533697	104534198	502	*	Promoter (<=1kb)	10	104520709	104533550	12842	2	gene:ENSBGRG00000026494	ENSBGRT00000049072	-147
chr10	104574242	104575515	1274	*	Promoter (<=1kb)	10	104558948	104575106	16159	2	gene:ENSBGRG00000026550	ENSBGRT00000049164	0
chr10	104574419	104575451	1033	*	Promoter (<=1kb)	10	104558948	104575106	16159	2	gene:ENSBGRG00000026550	ENSBGRT00000049164	0
chr10	104607157	104608545	1389	*	Distal Intergenic	10	104588551	104598924	10374	2	gene:ENSBGRG00000026563	ENSBGRT00000049186	-8233
chr10	104607157	104608554	1398	*	Distal Intergenic	10	104588551	104598924	10374	2	gene:ENSBGRG00000026563	ENSBGRT00000049186	-8233
chr10	104607787	104608554	768	*	Distal Intergenic	10	104588551	104598924	10374	2	gene:ENSBGRG00000026563	ENSBGRT00000049186	-8863
chr10	104644665	104645579	915	*	Promoter (<=1kb)	10	104644754	104654965	10212	1	gene:ENSBGRG00000026571	ENSBGRT00000049205	0
chr10	104644665	104646228	1564	*	Promoter (<=1kb)	10	104644754	104654965	10212	1	gene:ENSBGRG00000026571	ENSBGRT00000049205	0
chr10	104644756	104645929	1174	*	5' UTR	10	104644754	104654984	10231	1	gene:ENSBGRG00000026571	ENSBGRT00000049204	2
chr10	104724265	104724948	684	*	Distal Intergenic	10	104644754	104654984	10231	1	gene:ENSBGRG00000026571	ENSBGRT00000049204	79511
chr10	104724265	104724963	699	*	Distal Intergenic	10	104644754	104654984	10231	1	gene:ENSBGRG00000026571	ENSBGRT00000049204	79511
chr10	104724454	104724963	510	*	Distal Intergenic	10	104644754	104654984	10231	1	gene:ENSBGRG00000026571	ENSBGRT00000049204	79700
chr10	104734237	104734591	355	*	Distal Intergenic	10	104644754	104654984	10231	1	gene:ENSBGRG00000026571	ENSBGRT00000049204	89483
chr10	104767071	104767379	309	*	Distal Intergenic	10	104845477	104845560	84	1	gene:ENSBGRG00000026575	ENSBGRT00000049210	-78098
chr10	105229456	105229693	238	*	Intron (ENSBGRT00000049260/gene:ENSBGRG00000026597, intron 1 of 13)	10	105224705	105328605	103901	1	gene:ENSBGRG00000026597	ENSBGRT00000049260	4751
chr10	105229456	105229747	292	*	Intron (ENSBGRT00000049260/gene:ENSBGRG00000026597, intron 1 of 13)	10	105224705	105328605	103901	1	gene:ENSBGRG00000026597	ENSBGRT00000049260	4751
chr10	105229486	105229747	262	*	Intron (ENSBGRT00000049260/gene:ENSBGRG00000026597, intron 1 of 13)	10	105224705	105328605	103901	1	gene:ENSBGRG00000026597	ENSBGRT00000049260	4781
chr10	105252187	105252569	383	*	Intron (ENSBGRT00000049260/gene:ENSBGRG00000026597, intron 2 of 13)	10	105224705	105328605	103901	1	gene:ENSBGRG00000026597	ENSBGRT00000049260	27482
chr10	105252187	105252693	507	*	Intron (ENSBGRT00000049260/gene:ENSBGRG00000026597, intron 2 of 13)	10	105224705	105328605	103901	1	gene:ENSBGRG00000026597	ENSBGRT00000049260	27482
chr10	105252191	105252693	503	*	Intron (ENSBGRT00000049260/gene:ENSBGRG00000026597, intron 2 of 13)	10	105224705	105328605	103901	1	gene:ENSBGRG00000026597	ENSBGRT00000049260	27486
chr10	105273326	105273736	411	*	Intron (ENSBGRT00000049260/gene:ENSBGRG00000026597, intron 3 of 13)	10	105224705	105328605	103901	1	gene:ENSBGRG00000026597	ENSBGRT00000049260	48621
chr10	105303464	105303823	360	*	Intron (ENSBGRT00000049260/gene:ENSBGRG00000026597, intron 4 of 13)	10	105346005	105353852	7848	2	gene:ENSBGRG00000026599	ENSBGRT00000049265	50029
chr10	105359305	105360804	1500	*	Promoter (<=1kb)	10	105359876	105406396	46521	1	gene:ENSBGRG00000026600	ENSBGRT00000049270	0
chr10	105359593	105360687	1095	*	Promoter (<=1kb)	10	105359876	105406396	46521	1	gene:ENSBGRG00000026600	ENSBGRT00000049270	0
chr10	105454825	105455909	1085	*	Distal Intergenic	10	105471707	105577847	106141	1	gene:ENSBGRG00000026603	ENSBGRT00000049279	-15798
chr10	105454986	105455775	790	*	Distal Intergenic	10	105471707	105577847	106141	1	gene:ENSBGRG00000026603	ENSBGRT00000049279	-15932
chr10	105521716	105522107	392	*	Promoter (<=1kb)	10	105521537	105521598	62	2	gene:ENSBGRG00000026613	ENSBGRT00000049300	-118
chr10	105521716	105522166	451	*	Promoter (<=1kb)	10	105521537	105521598	62	2	gene:ENSBGRG00000026613	ENSBGRT00000049300	-118
chr10	105521726	105522166	441	*	Promoter (<=1kb)	10	105521537	105521598	62	2	gene:ENSBGRG00000026613	ENSBGRT00000049300	-128
chr10	105522307	105522757	451	*	Promoter (<=1kb)	10	105521537	105521598	62	2	gene:ENSBGRG00000026613	ENSBGRT00000049300	-709
chr10	105522316	105522757	442	*	Promoter (<=1kb)	10	105521537	105521598	62	2	gene:ENSBGRG00000026613	ENSBGRT00000049300	-718
chr10	105551579	105552094	516	*	Intron (ENSBGRT00000049279/gene:ENSBGRG00000026603, intron 3 of 12)	10	105521537	105521598	62	2	gene:ENSBGRG00000026613	ENSBGRT00000049300	-29981
chr10	105559458	105559765	308	*	Intron (ENSBGRT00000049279/gene:ENSBGRG00000026603, intron 6 of 12)	10	105521537	105521598	62	2	gene:ENSBGRG00000026613	ENSBGRT00000049300	-37860
chr10	105559458	105560131	674	*	Intron (ENSBGRT00000049279/gene:ENSBGRG00000026603, intron 6 of 12)	10	105521537	105521598	62	2	gene:ENSBGRG00000026613	ENSBGRT00000049300	-37860
chr10	105559476	105560131	656	*	Intron (ENSBGRT00000049279/gene:ENSBGRG00000026603, intron 6 of 12)	10	105521537	105521598	62	2	gene:ENSBGRG00000026613	ENSBGRT00000049300	-37878
chr10	105690343	105691250	908	*	5' UTR	10	105690103	105699596	9494	1	gene:ENSBGRG00000026623	ENSBGRT00000049336	240
chr10	105690590	105691134	545	*	5' UTR	10	105690103	105699596	9494	1	gene:ENSBGRG00000026623	ENSBGRT00000049336	487
chr10	105726268	105726718	451	*	Intron (ENSBGRT00000049360/gene:ENSBGRG00000026630, intron 5 of 16)	10	105705075	105739178	34104	2	gene:ENSBGRG00000026630	ENSBGRT00000049360	12460
chr10	105743450	105743759	310	*	Promoter (2-3kb)	10	105715383	105740484	25102	2	gene:ENSBGRG00000026630	ENSBGRT00000049368	-2966
chr10	105743450	105743798	349	*	Promoter (2-3kb)	10	105715383	105740484	25102	2	gene:ENSBGRG00000026630	ENSBGRT00000049368	-2966
chr10	105743480	105743798	319	*	Promoter (2-3kb)	10	105715383	105740484	25102	2	gene:ENSBGRG00000026630	ENSBGRT00000049368	-2996
chr10	105746156	105746614	459	*	Intron (ENSBGRT00000049357/gene:ENSBGRG00000026630, intron 1 of 15)	10	105715383	105740484	25102	2	gene:ENSBGRG00000026630	ENSBGRT00000049368	-5672
chr10	105746156	105747015	860	*	Intron (ENSBGRT00000049357/gene:ENSBGRG00000026630, intron 1 of 15)	10	105715383	105740484	25102	2	gene:ENSBGRG00000026630	ENSBGRT00000049368	-5672
chr10	105746340	105747015	676	*	Intron (ENSBGRT00000049357/gene:ENSBGRG00000026630, intron 1 of 15)	10	105715383	105740484	25102	2	gene:ENSBGRG00000026630	ENSBGRT00000049368	-5856
chr10	105754711	105755155	445	*	Intron (ENSBGRT00000049357/gene:ENSBGRG00000026630, intron 1 of 15)	10	105715383	105740484	25102	2	gene:ENSBGRG00000026630	ENSBGRT00000049368	-14227
chr10	105754742	105755381	640	*	Intron (ENSBGRT00000049357/gene:ENSBGRG00000026630, intron 1 of 15)	10	105715383	105740484	25102	2	gene:ENSBGRG00000026630	ENSBGRT00000049368	-14258
chr10	105800993	105801297	305	*	Exon (ENSBGRT00000049381/gene:ENSBGRG00000026640, exon 13 of 16)	10	105705075	105773016	67942	2	gene:ENSBGRG00000026630	ENSBGRT00000049357	-27977
chr10	105832255	105832709	455	*	Intron (ENSBGRT00000049381/gene:ENSBGRG00000026640, intron 4 of 15)	10	105705075	105773016	67942	2	gene:ENSBGRG00000026630	ENSBGRT00000049357	-59239
chr10	105832997	105833438	442	*	Exon (ENSBGRT00000049381/gene:ENSBGRG00000026640, exon 4 of 16)	10	105705075	105773016	67942	2	gene:ENSBGRG00000026630	ENSBGRT00000049357	-59981
chr10	105832997	105833556	560	*	Exon (ENSBGRT00000049381/gene:ENSBGRG00000026640, exon 4 of 16)	10	105705075	105773016	67942	2	gene:ENSBGRG00000026630	ENSBGRT00000049357	-59981
chr10	105833131	105833556	426	*	Exon (ENSBGRT00000049381/gene:ENSBGRG00000026640, exon 4 of 16)	10	105705075	105773016	67942	2	gene:ENSBGRG00000026630	ENSBGRT00000049357	-60115
chr10	105855761	105856433	673	*	Intron (ENSBGRT00000049381/gene:ENSBGRG00000026640, intron 3 of 15)	10	105705075	105773016	67942	2	gene:ENSBGRG00000026630	ENSBGRT00000049357	-82745
chr10	105855985	105856421	437	*	Intron (ENSBGRT00000049381/gene:ENSBGRG00000026640, intron 3 of 15)	10	105705075	105773016	67942	2	gene:ENSBGRG00000026630	ENSBGRT00000049357	-82969
chr10	105972289	105972646	358	*	Distal Intergenic	10	105796579	105949955	153377	2	gene:ENSBGRG00000026640	ENSBGRT00000049383	-22334
chr10	105980682	105981045	364	*	Distal Intergenic	10	105796579	105949955	153377	2	gene:ENSBGRG00000026640	ENSBGRT00000049383	-30727
chr10	105981219	105981605	387	*	Distal Intergenic	10	105796579	105949955	153377	2	gene:ENSBGRG00000026640	ENSBGRT00000049383	-31264
chr10	105987265	105987516	252	*	Distal Intergenic	10	105796579	105949955	153377	2	gene:ENSBGRG00000026640	ENSBGRT00000049383	-37310
chr10	105987911	105988211	301	*	Distal Intergenic	10	105796579	105949955	153377	2	gene:ENSBGRG00000026640	ENSBGRT00000049383	-37956
chr10	105987927	105988169	243	*	Distal Intergenic	10	105796579	105949955	153377	2	gene:ENSBGRG00000026640	ENSBGRT00000049383	-37972
chr10	1061	1775	715	*	Distal Intergenic	10	26572	38810	12239	1	gene:ENSBGRG00000015947	ENSBGRT00000029265	-24797
chr10	106021208	106021689	482	*	Distal Intergenic	10	106058972	106074880	15909	2	gene:ENSBGRG00000026645	ENSBGRT00000049386	53191
chr10	106021208	106021897	690	*	Distal Intergenic	10	106058972	106074880	15909	2	gene:ENSBGRG00000026645	ENSBGRT00000049386	52983
chr10	106021217	106021897	681	*	Distal Intergenic	10	106058972	106074880	15909	2	gene:ENSBGRG00000026645	ENSBGRT00000049386	52983
chr10	106073988	106074765	778	*	Exon (ENSBGRT00000049386/gene:ENSBGRG00000026645, exon 1 of 3)	10	106058972	106074880	15909	2	gene:ENSBGRG00000026645	ENSBGRT00000049386	115
chr10	106073988	106074879	892	*	Exon (ENSBGRT00000049386/gene:ENSBGRG00000026645, exon 1 of 3)	10	106058972	106074880	15909	2	gene:ENSBGRG00000026645	ENSBGRT00000049386	1
chr10	106074001	106074879	879	*	Exon (ENSBGRT00000049386/gene:ENSBGRG00000026645, exon 1 of 3)	10	106058972	106074880	15909	2	gene:ENSBGRG00000026645	ENSBGRT00000049386	1
chr10	106146871	106147083	213	*	Exon (ENSBGRT00000049450/gene:ENSBGRG00000026679, exon 27 of 27)	10	106090275	106135597	45323	1	gene:ENSBGRG00000026663	ENSBGRT00000049444	56596
chr10	106146871	106147182	312	*	Exon (ENSBGRT00000049450/gene:ENSBGRG00000026679, exon 27 of 27)	10	106090275	106135597	45323	1	gene:ENSBGRG00000026663	ENSBGRT00000049444	56596
chr10	106146908	106147182	275	*	Exon (ENSBGRT00000049450/gene:ENSBGRG00000026679, exon 27 of 27)	10	106090275	106135597	45323	1	gene:ENSBGRG00000026663	ENSBGRT00000049444	56633
chr10	106180301	106181066	766	*	Exon (ENSBGRT00000049450/gene:ENSBGRG00000026679, exon 8 of 27)	10	106146429	106268784	122356	2	gene:ENSBGRG00000026679	ENSBGRT00000049450	87718
chr10	106188030	106188399	370	*	Intron (ENSBGRT00000049450/gene:ENSBGRG00000026679, intron 5 of 26)	10	106146429	106268784	122356	2	gene:ENSBGRG00000026679	ENSBGRT00000049450	80385
chr10	106211085	106211467	383	*	Intron (ENSBGRT00000049450/gene:ENSBGRG00000026679, intron 2 of 26)	10	106146429	106268784	122356	2	gene:ENSBGRG00000026679	ENSBGRT00000049450	57317
chr10	106237117	106237544	428	*	Intron (ENSBGRT00000049450/gene:ENSBGRG00000026679, intron 1 of 26)	10	106146429	106268784	122356	2	gene:ENSBGRG00000026679	ENSBGRT00000049450	31240
chr10	106268785	106269973	1189	*	Promoter (<=1kb)	10	106148075	106268784	120710	2	gene:ENSBGRG00000026679	ENSBGRT00000049459	-1
chr10	106268785	106269980	1196	*	Promoter (<=1kb)	10	106148075	106268784	120710	2	gene:ENSBGRG00000026679	ENSBGRT00000049459	-1
chr10	106269091	106269980	890	*	Promoter (<=1kb)	10	106148075	106268784	120710	2	gene:ENSBGRG00000026679	ENSBGRT00000049459	-307
chr10	106333323	106334111	789	*	Intron (ENSBGRT00000049464/gene:ENSBGRG00000026688, intron 11 of 19)	10	106318450	106319607	1158	1	gene:ENSBGRG00000026695	ENSBGRT00000049487	14873
chr10	106333552	106334094	543	*	Intron (ENSBGRT00000049464/gene:ENSBGRG00000026688, intron 11 of 19)	10	106318450	106319607	1158	1	gene:ENSBGRG00000026695	ENSBGRT00000049487	15102
chr10	106406754	106407083	330	*	Intron (ENSBGRT00000049464/gene:ENSBGRG00000026688, intron 2 of 19)	10	106307247	106408013	100767	2	gene:ENSBGRG00000026688	ENSBGRT00000049464	930
chr10	106407996	106408652	657	*	Promoter (<=1kb)	10	106307247	106408013	100767	2	gene:ENSBGRG00000026688	ENSBGRT00000049464	0
chr10	106408031	106408652	622	*	Promoter (<=1kb)	10	106309587	106408013	98427	2	gene:ENSBGRG00000026688	ENSBGRT00000049479	-18
chr10	106751499	106751776	278	*	Intron (ENSBGRT00000049490/gene:ENSBGRG00000026696, intron 1 of 8)	10	106541120	106875700	334581	2	gene:ENSBGRG00000026696	ENSBGRT00000049490	123924
chr10	106875722	106876156	435	*	Promoter (<=1kb)	10	106541120	106875700	334581	2	gene:ENSBGRG00000026696	ENSBGRT00000049490	-22
chr10	106875722	106877139	1418	*	Promoter (<=1kb)	10	106541120	106875700	334581	2	gene:ENSBGRG00000026696	ENSBGRT00000049490	-22
chr10	106875783	106876445	663	*	Promoter (<=1kb)	10	106541120	106875700	334581	2	gene:ENSBGRG00000026696	ENSBGRT00000049490	-83
chr10	106876400	106877170	771	*	Promoter (<=1kb)	10	106541120	106875700	334581	2	gene:ENSBGRG00000026696	ENSBGRT00000049490	-700
chr10	106927059	106928077	1019	*	Promoter (<=1kb)	10	106927208	106937103	9896	1	gene:ENSBGRG00000026701	ENSBGRT00000049507	0
chr10	106927059	106928095	1037	*	Promoter (<=1kb)	10	106927208	106937103	9896	1	gene:ENSBGRG00000026701	ENSBGRT00000049507	0
chr10	106927173	106928095	923	*	Promoter (<=1kb)	10	106927208	106937103	9896	1	gene:ENSBGRG00000026701	ENSBGRT00000049507	0
chr10	106956664	106957129	466	*	Intron (ENSBGRT00000049499/gene:ENSBGRG00000026701, intron 2 of 2)	10	106976922	106979798	2877	1	gene:ENSBGRG00000026706	ENSBGRT00000049517	-19793
chr10	106956664	106957133	470	*	Intron (ENSBGRT00000049499/gene:ENSBGRG00000026701, intron 2 of 2)	10	106976922	106979798	2877	1	gene:ENSBGRG00000026706	ENSBGRT00000049517	-19789
chr10	106956719	106957133	415	*	Intron (ENSBGRT00000049499/gene:ENSBGRG00000026701, intron 2 of 2)	10	106976922	106979798	2877	1	gene:ENSBGRG00000026706	ENSBGRT00000049517	-19789
chr10	106989370	106989675	306	*	Intron (ENSBGRT00000049512/gene:ENSBGRG00000026705, intron 1 of 1)	10	106973693	106980566	6874	2	gene:ENSBGRG00000026705	ENSBGRT00000049513	-8804
chr10	107000603	107001272	670	*	Intron (ENSBGRT00000049512/gene:ENSBGRG00000026705, intron 1 of 1)	10	106973693	107012940	39248	2	gene:ENSBGRG00000026705	ENSBGRT00000049512	11668
chr10	107008276	107008958	683	*	Intron (ENSBGRT00000049512/gene:ENSBGRG00000026705, intron 1 of 1)	10	106973693	107012940	39248	2	gene:ENSBGRG00000026705	ENSBGRT00000049512	3982
chr10	107008520	107008942	423	*	Intron (ENSBGRT00000049512/gene:ENSBGRG00000026705, intron 1 of 1)	10	106973693	107012940	39248	2	gene:ENSBGRG00000026705	ENSBGRT00000049512	3998
chr10	107009471	107009774	304	*	Intron (ENSBGRT00000049512/gene:ENSBGRG00000026705, intron 1 of 1)	10	106973693	107012940	39248	2	gene:ENSBGRG00000026705	ENSBGRT00000049512	3166
chr10	107009472	107009744	273	*	Intron (ENSBGRT00000049512/gene:ENSBGRG00000026705, intron 1 of 1)	10	106973693	107012940	39248	2	gene:ENSBGRG00000026705	ENSBGRT00000049512	3196
chr10	107037361	107037676	316	*	Distal Intergenic	10	107049109	107050811	1703	1	gene:ENSBGRG00000026707	ENSBGRT00000049521	-11433
chr10	107037831	107038155	325	*	Distal Intergenic	10	107049109	107050811	1703	1	gene:ENSBGRG00000026707	ENSBGRT00000049521	-10954
chr10	107044682	107045098	417	*	Distal Intergenic	10	107049109	107050811	1703	1	gene:ENSBGRG00000026707	ENSBGRT00000049521	-4011
chr10	107060846	107061067	222	*	Distal Intergenic	10	107067699	107068925	1227	1	gene:ENSBGRG00000026710	ENSBGRT00000049525	-6632
chr10	107061200	107061937	738	*	Distal Intergenic	10	107067699	107068925	1227	1	gene:ENSBGRG00000026710	ENSBGRT00000049525	-5762
chr10	107068349	107069057	709	*	Exon (ENSBGRT00000049525/gene:ENSBGRG00000026710, exon 1 of 1)	10	107067699	107068925	1227	1	gene:ENSBGRG00000026710	ENSBGRT00000049525	650
chr10	107068349	107069088	740	*	Exon (ENSBGRT00000049525/gene:ENSBGRG00000026710, exon 1 of 1)	10	107067699	107068925	1227	1	gene:ENSBGRG00000026710	ENSBGRT00000049525	650
chr10	107068358	107069088	731	*	Exon (ENSBGRT00000049525/gene:ENSBGRG00000026710, exon 1 of 1)	10	107067699	107068925	1227	1	gene:ENSBGRG00000026710	ENSBGRT00000049525	659
chr10	107294515	107294903	389	*	Intron (ENSBGRT00000049542/gene:ENSBGRG00000026715, intron 5 of 20)	10	107199279	107200560	1282	1	gene:ENSBGRG00000026721	ENSBGRT00000049560	95236
chr10	107294515	107295002	488	*	Intron (ENSBGRT00000049542/gene:ENSBGRG00000026715, intron 5 of 20)	10	107199279	107200560	1282	1	gene:ENSBGRG00000026721	ENSBGRT00000049560	95236
chr10	107294525	107295002	478	*	Intron (ENSBGRT00000049542/gene:ENSBGRG00000026715, intron 5 of 20)	10	107199279	107200560	1282	1	gene:ENSBGRG00000026721	ENSBGRT00000049560	95246
chr10	107295270	107295620	351	*	Intron (ENSBGRT00000049542/gene:ENSBGRG00000026715, intron 5 of 20)	10	107199279	107200560	1282	1	gene:ENSBGRG00000026721	ENSBGRT00000049560	95991
chr10	107453679	107454005	327	*	Intron (ENSBGRT00000049542/gene:ENSBGRG00000026715, intron 3 of 20)	10	107081908	107552302	470395	2	gene:ENSBGRG00000026715	ENSBGRT00000049542	98297
chr10	107454058	107454652	595	*	Intron (ENSBGRT00000049542/gene:ENSBGRG00000026715, intron 3 of 20)	10	107081908	107552302	470395	2	gene:ENSBGRG00000026715	ENSBGRT00000049542	97650
chr10	107454058	107454722	665	*	Intron (ENSBGRT00000049542/gene:ENSBGRG00000026715, intron 3 of 20)	10	107081908	107552302	470395	2	gene:ENSBGRG00000026715	ENSBGRT00000049542	97580
chr10	107454126	107454722	597	*	Intron (ENSBGRT00000049542/gene:ENSBGRG00000026715, intron 3 of 20)	10	107081908	107552302	470395	2	gene:ENSBGRG00000026715	ENSBGRT00000049542	97580
chr10	107518919	107519337	419	*	Intron (ENSBGRT00000049542/gene:ENSBGRG00000026715, intron 2 of 20)	10	107081908	107552302	470395	2	gene:ENSBGRG00000026715	ENSBGRT00000049542	32965
chr10	107549251	107550083	833	*	5' UTR	10	107081908	107552302	470395	2	gene:ENSBGRG00000026715	ENSBGRT00000049542	2219
chr10	107549251	107550094	844	*	5' UTR	10	107081908	107552302	470395	2	gene:ENSBGRG00000026715	ENSBGRT00000049542	2208
chr10	107549274	107550094	821	*	5' UTR	10	107081908	107552302	470395	2	gene:ENSBGRG00000026715	ENSBGRT00000049542	2208
chr10	107553552	107553766	215	*	Promoter (1-2kb)	10	107161654	107552302	390649	2	gene:ENSBGRG00000026720	ENSBGRT00000049556	-1250
chr10	107553552	107553805	254	*	Promoter (1-2kb)	10	107161654	107552302	390649	2	gene:ENSBGRG00000026720	ENSBGRT00000049556	-1250
chr10	107553572	107553805	234	*	Promoter (1-2kb)	10	107161654	107552302	390649	2	gene:ENSBGRG00000026720	ENSBGRT00000049556	-1270
chr10	107606941	107607611	671	*	Distal Intergenic	10	107161654	107552302	390649	2	gene:ENSBGRG00000026720	ENSBGRT00000049556	-54639
chr10	107606941	107607714	774	*	Distal Intergenic	10	107161654	107552302	390649	2	gene:ENSBGRG00000026720	ENSBGRT00000049556	-54639
chr10	107607165	107607714	550	*	Distal Intergenic	10	107161654	107552302	390649	2	gene:ENSBGRG00000026720	ENSBGRT00000049556	-54863
chr10	107649101	107649412	312	*	Distal Intergenic	10	107161654	107552302	390649	2	gene:ENSBGRG00000026720	ENSBGRT00000049556	-96799
chr10	107649101	107649419	319	*	Distal Intergenic	10	107161654	107552302	390649	2	gene:ENSBGRG00000026720	ENSBGRT00000049556	-96799
chr10	107649178	107649419	242	*	Distal Intergenic	10	107161654	107552302	390649	2	gene:ENSBGRG00000026720	ENSBGRT00000049556	-96876
chr10	107700506	107701683	1178	*	Distal Intergenic	10	107161654	107552302	390649	2	gene:ENSBGRG00000026720	ENSBGRT00000049556	-148204
chr10	107700532	107701563	1032	*	Distal Intergenic	10	107161654	107552302	390649	2	gene:ENSBGRG00000026720	ENSBGRT00000049556	-148230
chr10	107834240	107834483	244	*	Distal Intergenic	10	108106803	108107746	944	2	gene:ENSBGRG00000026722	ENSBGRT00000049561	273263
chr10	108854617	108855418	802	*	Distal Intergenic	10	109094575	109160689	66115	1	gene:ENSBGRG00000026724	ENSBGRT00000049562	-239157
chr10	108997678	108998225	548	*	Distal Intergenic	10	109094575	109160689	66115	1	gene:ENSBGRG00000026724	ENSBGRT00000049562	-96350
chr10	109234085	109234458	374	*	Promoter (<=1kb)	10	109234802	109308864	74063	1	gene:ENSBGRG00000026726	ENSBGRT00000049565	-344
chr10	10929280	10930671	1392	*	Promoter (<=1kb)	10	10930862	10931677	816	1	gene:ENSBGRG00000023646	ENSBGRT00000043674	-191
chr10	109296222	109296451	230	*	Intron (ENSBGRT00000049565/gene:ENSBGRG00000026726, intron 5 of 6)	10	109286773	109287538	766	2	gene:ENSBGRG00000003606	ENSBGRT00000006731	-8684
chr10	109296222	109296525	304	*	Intron (ENSBGRT00000049565/gene:ENSBGRG00000026726, intron 5 of 6)	10	109286773	109287538	766	2	gene:ENSBGRG00000003606	ENSBGRT00000006731	-8684
chr10	109296234	109296525	292	*	Intron (ENSBGRT00000049565/gene:ENSBGRG00000026726, intron 5 of 6)	10	109286773	109287538	766	2	gene:ENSBGRG00000003606	ENSBGRT00000006731	-8696
chr10	10930759	10931101	343	*	Promoter (<=1kb)	10	10930862	10931677	816	1	gene:ENSBGRG00000023646	ENSBGRT00000043674	0
chr10	109326276	109326604	329	*	Intron (ENSBGRT00000006789/gene:ENSBGRG00000003631, intron 12 of 24)	10	109286773	109287538	766	2	gene:ENSBGRG00000003606	ENSBGRT00000006731	-38738
chr10	109326846	109327294	449	*	Exon (ENSBGRT00000006789/gene:ENSBGRG00000003631, exon 12 of 25)	10	109286773	109287538	766	2	gene:ENSBGRG00000003606	ENSBGRT00000006731	-39308
chr10	109352362	109352722	361	*	Intron (ENSBGRT00000006789/gene:ENSBGRG00000003631, intron 11 of 24)	10	109286773	109287538	766	2	gene:ENSBGRG00000003606	ENSBGRT00000006731	-64824
chr10	109502056	109502378	323	*	Intron (ENSBGRT00000006851/gene:ENSBGRG00000003685, intron 2 of 2)	10	109503189	109510300	7112	2	gene:ENSBGRG00000003685	ENSBGRT00000006855	7922
chr10	109520798	109521360	563	*	Intron (ENSBGRT00000006851/gene:ENSBGRG00000003685, intron 1 of 2)	10	109503189	109530314	27126	2	gene:ENSBGRG00000003685	ENSBGRT00000006853	8954
chr10	109711110	109711838	729	*	Intron (ENSBGRT00000007104/gene:ENSBGRG00000003747, intron 20 of 20)	10	109643886	109644225	340	1	gene:ENSBGRG00000003694	ENSBGRT00000006878	67224
chr10	109711185	109711858	674	*	Intron (ENSBGRT00000007104/gene:ENSBGRG00000003747, intron 20 of 20)	10	109643886	109644225	340	1	gene:ENSBGRG00000003694	ENSBGRT00000006878	67299
chr10	109711519	109711858	340	*	Intron (ENSBGRT00000007104/gene:ENSBGRG00000003747, intron 20 of 20)	10	109643886	109644225	340	1	gene:ENSBGRG00000003694	ENSBGRT00000006878	67633
chr10	109820020	109820342	323	*	Intron (ENSBGRT00000007104/gene:ENSBGRG00000003747, intron 1 of 20)	10	109689335	109848267	158933	2	gene:ENSBGRG00000003747	ENSBGRT00000007104	27925
chr10	109820042	109820302	261	*	Intron (ENSBGRT00000007104/gene:ENSBGRG00000003747, intron 1 of 20)	10	109689335	109848267	158933	2	gene:ENSBGRG00000003747	ENSBGRT00000007104	27965
chr10	109853248	109854486	1239	*	Promoter (<=1kb)	10	109689335	109853776	164442	2	gene:ENSBGRG00000003747	ENSBGRT00000006949	0
chr10	109853248	109854546	1299	*	Promoter (<=1kb)	10	109689335	109853776	164442	2	gene:ENSBGRG00000003747	ENSBGRT00000006949	0
chr10	109853298	109854546	1249	*	Promoter (<=1kb)	10	109689335	109853776	164442	2	gene:ENSBGRG00000003747	ENSBGRT00000006949	0
chr10	110191792	110192165	374	*	Promoter (<=1kb)	10	110191870	110223813	31944	1	gene:ENSBGRG00000004283	ENSBGRT00000007895	0
chr10	110322142	110322514	373	*	Intron (ENSBGRT00000007942/gene:ENSBGRG00000004304, intron 1 of 10)	10	110340412	110425717	85306	1	gene:ENSBGRG00000004304	ENSBGRT00000007967	-17898
chr10	11070758	11071118	361	*	Exon (ENSBGRT00000019374/gene:ENSBGRG00000010570, exon 9 of 9)	10	11015266	11071045	55780	1	gene:ENSBGRG00000010570	ENSBGRT00000019440	55492
chr10	110726016	110726184	169	*	Distal Intergenic	10	110749218	110750354	1137	1	gene:ENSBGRG00000004442	ENSBGRT00000008156	-23034
chr10	110992287	110992812	526	*	Distal Intergenic	10	110749218	110750354	1137	1	gene:ENSBGRG00000004442	ENSBGRT00000008156	243069
chr10	111034763	111035050	288	*	Distal Intergenic	10	110749218	110750354	1137	1	gene:ENSBGRG00000004442	ENSBGRT00000008156	285545
chr10	111376692	111377222	531	*	5' UTR	10	111376383	111487676	111294	1	gene:ENSBGRG00000004454	ENSBGRT00000008183	309
chr10	111376777	111377172	396	*	5' UTR	10	111376383	111487676	111294	1	gene:ENSBGRG00000004454	ENSBGRT00000008183	394
chr10	11147555	11148252	698	*	Exon (ENSBGRT00000019659/gene:ENSBGRG00000010712, exon 2 of 5)	10	11100678	11148467	47790	2	gene:ENSBGRG00000010712	ENSBGRT00000019659	215
chr10	11147566	11148195	630	*	Intron (ENSBGRT00000019659/gene:ENSBGRG00000010712, intron 2 of 4)	10	11100678	11148467	47790	2	gene:ENSBGRG00000010712	ENSBGRT00000019659	272
chr10	11148547	11149058	512	*	Promoter (<=1kb)	10	11100678	11148467	47790	2	gene:ENSBGRG00000010712	ENSBGRT00000019659	-80
chr10	11148585	11149016	432	*	Promoter (<=1kb)	10	11100678	11148467	47790	2	gene:ENSBGRG00000010712	ENSBGRT00000019659	-118
chr10	111496615	111497621	1007	*	Promoter (<=1kb)	10	111497329	111511742	14414	1	gene:ENSBGRG00000004480	ENSBGRT00000008410	0
chr10	111496615	111497645	1031	*	Promoter (<=1kb)	10	111497329	111511742	14414	1	gene:ENSBGRG00000004480	ENSBGRT00000008410	0
chr10	111496694	111497645	952	*	Promoter (<=1kb)	10	111497329	111511742	14414	1	gene:ENSBGRG00000004480	ENSBGRT00000008410	0
chr10	111529436	111530613	1178	*	Promoter (<=1kb)	10	111530412	111540881	10470	1	gene:ENSBGRG00000004593	ENSBGRT00000008553	0
chr10	111529436	111531153	1718	*	Promoter (<=1kb)	10	111530412	111540881	10470	1	gene:ENSBGRG00000004593	ENSBGRT00000008553	0
chr10	111529508	111531153	1646	*	Promoter (<=1kb)	10	111530412	111540881	10470	1	gene:ENSBGRG00000004593	ENSBGRT00000008553	0
chr10	111530759	111530934	176	*	Intron (ENSBGRT00000008553/gene:ENSBGRG00000004593, intron 1 of 4)	10	111530412	111540881	10470	1	gene:ENSBGRG00000004593	ENSBGRT00000008593	347
chr10	111697224	111697539	316	*	Distal Intergenic	10	111713327	111724130	10804	2	gene:ENSBGRG00000004685	ENSBGRT00000008658	26591
chr10	112039663	112039923	261	*	Exon (ENSBGRT00000010233/gene:ENSBGRG00000004829, exon 30 of 32)	10	112161573	112164098	2526	1	gene:ENSBGRG00000005643	ENSBGRT00000010402	-121650
chr10	112039663	112039985	323	*	Exon (ENSBGRT00000010233/gene:ENSBGRG00000004829, exon 30 of 32)	10	112161573	112164098	2526	1	gene:ENSBGRG00000005643	ENSBGRT00000010402	-121588
chr10	112039682	112039985	304	*	Exon (ENSBGRT00000010233/gene:ENSBGRG00000004829, exon 30 of 32)	10	112161573	112164098	2526	1	gene:ENSBGRG00000005643	ENSBGRT00000010402	-121588
chr10	112088143	112088787	645	*	Distal Intergenic	10	112161573	112164098	2526	1	gene:ENSBGRG00000005643	ENSBGRT00000010402	-72786
chr10	112097515	112097904	390	*	Distal Intergenic	10	112161573	112164098	2526	1	gene:ENSBGRG00000005643	ENSBGRT00000010402	-63669
chr10	11231542	11232089	548	*	Distal Intergenic	10	11216762	11226209	9448	2	gene:ENSBGRG00000010859	ENSBGRT00000019873	-5333
chr10	11231542	11232178	637	*	Distal Intergenic	10	11216762	11226209	9448	2	gene:ENSBGRG00000010859	ENSBGRT00000019873	-5333
chr10	11231676	11232178	503	*	Distal Intergenic	10	11216762	11226209	9448	2	gene:ENSBGRG00000010859	ENSBGRT00000019873	-5467
chr10	112343242	112344378	1137	*	Intron (ENSBGRT00000010983/gene:ENSBGRG00000005788, intron 2 of 17)	10	112328790	112393095	64306	1	gene:ENSBGRG00000005788	ENSBGRT00000011011	14452
chr10	112343415	112344418	1004	*	Intron (ENSBGRT00000010983/gene:ENSBGRG00000005788, intron 2 of 17)	10	112328790	112393095	64306	1	gene:ENSBGRG00000005788	ENSBGRT00000011011	14625
chr10	112343631	112343997	367	*	Intron (ENSBGRT00000010983/gene:ENSBGRG00000005788, intron 2 of 17)	10	112328790	112393095	64306	1	gene:ENSBGRG00000005788	ENSBGRT00000011011	14841
chr10	112416137	112416471	335	*	Downstream (<1kb)	10	112328790	112393095	64306	1	gene:ENSBGRG00000005788	ENSBGRT00000011011	87347
chr10	112614165	112614486	322	*	Intron (ENSBGRT00000011185/gene:ENSBGRG00000006011, intron 1 of 3)	10	112417463	112730408	312946	2	gene:ENSBGRG00000006011	ENSBGRT00000011185	115922
chr10	11265544	11265841	298	*	Promoter (<=1kb)	10	11266779	11315925	49147	1	gene:ENSBGRG00000011029	ENSBGRT00000023295	-938
chr10	11265544	11265872	329	*	Promoter (<=1kb)	10	11266779	11315925	49147	1	gene:ENSBGRG00000011029	ENSBGRT00000023295	-907
chr10	11265574	11265872	299	*	Promoter (<=1kb)	10	11266779	11315925	49147	1	gene:ENSBGRG00000011029	ENSBGRT00000023295	-907
chr10	11266618	11267159	542	*	Promoter (<=1kb)	10	11266779	11315925	49147	1	gene:ENSBGRG00000011029	ENSBGRT00000023295	0
chr10	11266618	11267207	590	*	Promoter (<=1kb)	10	11266779	11315925	49147	1	gene:ENSBGRG00000011029	ENSBGRT00000023295	0
chr10	11266656	11267207	552	*	Promoter (<=1kb)	10	11266779	11315925	49147	1	gene:ENSBGRG00000011029	ENSBGRT00000023295	0
chr10	112706642	112706837	196	*	Intron (ENSBGRT00000011185/gene:ENSBGRG00000006011, intron 1 of 3)	10	112417463	112730408	312946	2	gene:ENSBGRG00000006011	ENSBGRT00000011185	23571
chr10	112730019	112730852	834	*	Promoter (<=1kb)	10	112417463	112730408	312946	2	gene:ENSBGRG00000006011	ENSBGRT00000011185	0
chr10	112730019	112730923	905	*	Promoter (<=1kb)	10	112417463	112730408	312946	2	gene:ENSBGRG00000006011	ENSBGRT00000011185	0
chr10	112730047	112730923	877	*	Promoter (<=1kb)	10	112417463	112730408	312946	2	gene:ENSBGRG00000006011	ENSBGRT00000011185	0
chr10	113074522	113075551	1030	*	Promoter (<=1kb)	10	113074656	113112216	37561	1	gene:ENSBGRG00000006257	ENSBGRT00000011540	0
chr10	113074555	113075504	950	*	Promoter (<=1kb)	10	113074656	113112216	37561	1	gene:ENSBGRG00000006257	ENSBGRT00000011540	0
chr10	113123218	113124452	1235	*	Distal Intergenic	10	113143497	113152664	9168	1	gene:ENSBGRG00000006306	ENSBGRT00000011624	-19045
chr10	113123306	113124442	1137	*	Distal Intergenic	10	113143497	113152664	9168	1	gene:ENSBGRG00000006306	ENSBGRT00000011624	-19055
chr10	113123575	113124452	878	*	Distal Intergenic	10	113143497	113152664	9168	1	gene:ENSBGRG00000006306	ENSBGRT00000011624	-19045
chr10	113183287	113184073	787	*	Intron (ENSBGRT00000011783/gene:ENSBGRG00000006364, intron 2 of 3)	10	113144869	113152664	7796	1	gene:ENSBGRG00000006306	ENSBGRT00000011678	38418
chr10	113183287	113184094	808	*	Intron (ENSBGRT00000011783/gene:ENSBGRG00000006364, intron 2 of 3)	10	113144869	113152664	7796	1	gene:ENSBGRG00000006306	ENSBGRT00000011678	38418
chr10	113183319	113184094	776	*	Intron (ENSBGRT00000011783/gene:ENSBGRG00000006364, intron 2 of 3)	10	113144869	113152664	7796	1	gene:ENSBGRG00000006306	ENSBGRT00000011678	38450
chr10	113199284	113199869	586	*	Intron (ENSBGRT00000011783/gene:ENSBGRG00000006364, intron 2 of 3)	10	113144869	113152664	7796	1	gene:ENSBGRG00000006306	ENSBGRT00000011678	54415
chr10	113199313	113199792	480	*	Intron (ENSBGRT00000011783/gene:ENSBGRG00000006364, intron 2 of 3)	10	113144869	113152664	7796	1	gene:ENSBGRG00000006306	ENSBGRT00000011678	54444
chr10	113301029	113301818	790	*	Promoter (1-2kb)	10	113170760	113299532	128773	2	gene:ENSBGRG00000006364	ENSBGRT00000011783	-1497
chr10	113451817	113452287	471	*	Distal Intergenic	10	113170760	113299532	128773	2	gene:ENSBGRG00000006364	ENSBGRT00000011783	-152285
chr10	113452059	113452486	428	*	Distal Intergenic	10	113170760	113299532	128773	2	gene:ENSBGRG00000006364	ENSBGRT00000011783	-152527
chr10	113462213	113462523	311	*	Downstream (<1kb)	10	113170760	113299532	128773	2	gene:ENSBGRG00000006364	ENSBGRT00000011783	-162681
chr10	11349141	11349534	394	*	Intron (ENSBGRT00000022912/gene:ENSBGRG00000011029, intron 12 of 19)	10	11266779	11365184	98406	1	gene:ENSBGRG00000011029	ENSBGRT00000023166	82362
chr10	11349327	11349672	346	*	Intron (ENSBGRT00000022912/gene:ENSBGRG00000011029, intron 12 of 19)	10	11266779	11365184	98406	1	gene:ENSBGRG00000011029	ENSBGRT00000023166	82548
chr10	113669009	113670013	1005	*	Promoter (<=1kb)	10	113463226	113670013	206788	2	gene:ENSBGRG00000006438	ENSBGRT00000012021	0
chr10	113669009	113670482	1474	*	Promoter (<=1kb)	10	113463226	113670013	206788	2	gene:ENSBGRG00000006438	ENSBGRT00000012021	0
chr10	113669065	113670355	1291	*	Promoter (<=1kb)	10	113463226	113670013	206788	2	gene:ENSBGRG00000006438	ENSBGRT00000012021	0
chr10	113720970	113721392	423	*	Exon (ENSBGRT00000012738/gene:ENSBGRG00000006883, exon 7 of 14)	10	113708779	113709783	1005	1	gene:ENSBGRG00000006995	ENSBGRT00000012861	12191
chr10	11386375	11387227	853	*	Intron (ENSBGRT00000023603/gene:ENSBGRG00000012768, intron 12 of 18)	10	11371405	11437449	66045	2	gene:ENSBGRG00000012768	ENSBGRT00000023603	50222
chr10	11386384	11387155	772	*	Intron (ENSBGRT00000023603/gene:ENSBGRG00000012768, intron 12 of 18)	10	11371405	11437449	66045	2	gene:ENSBGRG00000012768	ENSBGRT00000023603	50294
chr10	11387347	11387797	451	*	Intron (ENSBGRT00000023603/gene:ENSBGRG00000012768, intron 12 of 18)	10	11371405	11437449	66045	2	gene:ENSBGRG00000012768	ENSBGRT00000023603	49652
chr10	114117431	114117953	523	*	Distal Intergenic	10	114155845	114158522	2678	2	gene:ENSBGRG00000007234	ENSBGRT00000013260	40569
chr10	114117431	114117990	560	*	Distal Intergenic	10	114155845	114158522	2678	2	gene:ENSBGRG00000007234	ENSBGRT00000013260	40532
chr10	114117743	114117990	248	*	Distal Intergenic	10	114155845	114158522	2678	2	gene:ENSBGRG00000007234	ENSBGRT00000013260	40532
chr10	114155432	114155741	310	*	Intron (ENSBGRT00000012986/gene:ENSBGRG00000007032, intron 4 of 4)	10	114155845	114158522	2678	2	gene:ENSBGRG00000007234	ENSBGRT00000013260	2781
chr10	114155809	114156243	435	*	Exon (ENSBGRT00000013260/gene:ENSBGRG00000007234, exon 4 of 4)	10	114155845	114158522	2678	2	gene:ENSBGRG00000007234	ENSBGRT00000013260	2279
chr10	114155809	114156259	451	*	Exon (ENSBGRT00000013260/gene:ENSBGRG00000007234, exon 4 of 4)	10	114155845	114158522	2678	2	gene:ENSBGRG00000007234	ENSBGRT00000013260	2263
chr10	114156024	114156259	236	*	Exon (ENSBGRT00000013260/gene:ENSBGRG00000007234, exon 4 of 4)	10	114155845	114158522	2678	2	gene:ENSBGRG00000007234	ENSBGRT00000013260	2263
chr10	114157951	114158190	240	*	Intron (ENSBGRT00000012986/gene:ENSBGRG00000007032, intron 4 of 4)	10	114155845	114158522	2678	2	gene:ENSBGRG00000007234	ENSBGRT00000013260	332
chr10	11454975	11455692	718	*	Distal Intergenic	10	11371405	11437449	66045	2	gene:ENSBGRG00000012768	ENSBGRT00000023603	-17526
chr10	11455117	11455620	504	*	Distal Intergenic	10	11371405	11437449	66045	2	gene:ENSBGRG00000012768	ENSBGRT00000023603	-17668
chr10	11475621	11476421	801	*	Promoter (<=1kb)	10	11460205	11476108	15904	2	gene:ENSBGRG00000012984	ENSBGRT00000023905	0
chr10	11475621	11476428	808	*	Promoter (<=1kb)	10	11460205	11476108	15904	2	gene:ENSBGRG00000012984	ENSBGRT00000023905	0
chr10	11475671	11476428	758	*	Promoter (<=1kb)	10	11460205	11476108	15904	2	gene:ENSBGRG00000012984	ENSBGRT00000023905	0
chr10	11555948	11556348	401	*	Distal Intergenic	10	11478140	11479756	1617	1	gene:ENSBGRG00000013139	ENSBGRT00000023978	77808
chr10	11555948	11556847	900	*	Distal Intergenic	10	11478140	11479756	1617	1	gene:ENSBGRG00000013139	ENSBGRT00000023978	77808
chr10	11555961	11556847	887	*	Distal Intergenic	10	11478140	11479756	1617	1	gene:ENSBGRG00000013139	ENSBGRT00000023978	77821
chr10	11690185	11690728	544	*	Intron (ENSBGRT00000024062/gene:ENSBGRG00000013172, intron 1 of 7)	10	11680748	11839130	158383	1	gene:ENSBGRG00000013172	ENSBGRT00000024137	9437
chr10	11828718	11829312	595	*	Promoter (2-3kb)	10	11831350	11839130	7781	1	gene:ENSBGRG00000013172	ENSBGRT00000024409	-2038
chr10	11858838	11859439	602	*	5' UTR	10	11851109	11859633	8525	2	gene:ENSBGRG00000013355	ENSBGRT00000024547	194
chr10	11858890	11859285	396	*	5' UTR	10	11851109	11859633	8525	2	gene:ENSBGRG00000013355	ENSBGRT00000024547	348
chr10	11872771	11873155	385	*	Exon (ENSBGRT00000024768/gene:ENSBGRG00000013484, exon 2 of 4)	10	11872890	11876403	3514	2	gene:ENSBGRG00000013484	ENSBGRT00000024768	3248
chr10	11986745	11987258	514	*	Exon (ENSBGRT00000024907/gene:ENSBGRG00000013577, exon 12 of 35)	10	11872890	11876403	3514	2	gene:ENSBGRG00000013484	ENSBGRT00000024768	-110342
chr10	11986745	11987342	598	*	Exon (ENSBGRT00000024907/gene:ENSBGRG00000013577, exon 12 of 35)	10	11872890	11876403	3514	2	gene:ENSBGRG00000013484	ENSBGRT00000024768	-110342
chr10	11986860	11987342	483	*	Exon (ENSBGRT00000024907/gene:ENSBGRG00000013577, exon 12 of 35)	10	11872890	11876403	3514	2	gene:ENSBGRG00000013484	ENSBGRT00000024768	-110457
chr10	12105204	12105714	511	*	Promoter (<=1kb)	10	11918062	12105284	187223	2	gene:ENSBGRG00000013577	ENSBGRT00000024907	0
chr10	12105204	12105853	650	*	Promoter (<=1kb)	10	11918062	12105284	187223	2	gene:ENSBGRG00000013577	ENSBGRT00000024907	0
chr10	12150314	12150782	469	*	Promoter (<=1kb)	10	12150711	12167055	16345	1	gene:ENSBGRG00000014011	ENSBGRT00000025722	0
chr10	12150364	12150643	280	*	Promoter (<=1kb)	10	12150711	12167055	16345	1	gene:ENSBGRG00000014011	ENSBGRT00000025722	-68
chr10	1224037	1224422	386	*	Intron (ENSBGRT00000033399/gene:ENSBGRG00000018178, intron 1 of 7)	10	748069	1224887	476819	2	gene:ENSBGRG00000018178	ENSBGRT00000033399	465
chr10	12366428	12367376	949	*	Distal Intergenic	10	12351839	12362508	10670	2	gene:ENSBGRG00000014104	ENSBGRT00000025950	-3920
chr10	12503896	12504317	422	*	Distal Intergenic	10	12351839	12362508	10670	2	gene:ENSBGRG00000014104	ENSBGRT00000025950	-141388
chr10	13057182	13058049	868	*	Promoter (<=1kb)	10	13057635	13083116	25482	1	gene:ENSBGRG00000014225	ENSBGRT00000026108	0
chr10	13057182	13058172	991	*	Promoter (<=1kb)	10	13057635	13083116	25482	1	gene:ENSBGRG00000014225	ENSBGRT00000026108	0
chr10	13057315	13058172	858	*	Promoter (<=1kb)	10	13057635	13083116	25482	1	gene:ENSBGRG00000014225	ENSBGRT00000026108	0
chr10	13058266	13058544	279	*	Intron (ENSBGRT00000026108/gene:ENSBGRG00000014225, intron 1 of 6)	10	13057635	13083116	25482	1	gene:ENSBGRG00000014225	ENSBGRT00000026108	631
chr10	13175530	13175864	335	*	Promoter (<=1kb)	10	13175811	13210703	34893	1	gene:ENSBGRG00000014447	ENSBGRT00000026581	0
chr10	13175530	13175900	371	*	Promoter (<=1kb)	10	13175811	13210703	34893	1	gene:ENSBGRG00000014447	ENSBGRT00000026581	0
chr10	13175657	13175900	244	*	Promoter (<=1kb)	10	13175811	13210703	34893	1	gene:ENSBGRG00000014447	ENSBGRT00000026581	0
chr10	13226123	13226373	251	*	Distal Intergenic	10	13196164	13210703	14540	1	gene:ENSBGRG00000014447	ENSBGRT00000026752	29959
chr10	13300627	13300900	274	*	Exon (ENSBGRT00000026813/gene:ENSBGRG00000014577, exon 1 of 2)	10	13297762	13301198	3437	2	gene:ENSBGRG00000014577	ENSBGRT00000026813	298
chr10	13391568	13392999	1432	*	Promoter (<=1kb)	10	13328889	13391916	63028	2	gene:ENSBGRG00000014624	ENSBGRT00000027124	0
chr10	13391667	13392995	1329	*	Promoter (<=1kb)	10	13328889	13391916	63028	2	gene:ENSBGRG00000014624	ENSBGRT00000027124	0
chr10	13429001	13430218	1218	*	Promoter (<=1kb)	10	13429542	13680171	250630	1	gene:ENSBGRG00000014827	ENSBGRT00000027282	0
chr10	13429001	13430299	1299	*	Promoter (<=1kb)	10	13429542	13680171	250630	1	gene:ENSBGRG00000014827	ENSBGRT00000027282	0
chr10	13429027	13430299	1273	*	Promoter (<=1kb)	10	13429542	13680171	250630	1	gene:ENSBGRG00000014827	ENSBGRT00000027282	0
chr10	13686443	13686952	510	*	Promoter (<=1kb)	10	13686494	13875859	189366	1	gene:ENSBGRG00000015070	ENSBGRT00000028598	0
chr10	13686443	13687048	606	*	Promoter (<=1kb)	10	13686494	13875859	189366	1	gene:ENSBGRG00000015070	ENSBGRT00000028598	0
chr10	13686444	13687048	605	*	Promoter (<=1kb)	10	13686494	13875859	189366	1	gene:ENSBGRG00000015070	ENSBGRT00000028598	0
chr10	13866923	13867385	463	*	Exon (ENSBGRT00000028598/gene:ENSBGRG00000015070, exon 12 of 18)	10	13960071	13983456	23386	1	gene:ENSBGRG00000015909	ENSBGRT00000029913	-92686
chr10	13958864	13959648	785	*	Promoter (<=1kb)	10	13960071	13983456	23386	1	gene:ENSBGRG00000015909	ENSBGRT00000029913	-423
chr10	13958864	13959668	805	*	Promoter (<=1kb)	10	13960071	13983456	23386	1	gene:ENSBGRG00000015909	ENSBGRT00000029913	-403
chr10	13958870	13959668	799	*	Promoter (<=1kb)	10	13960071	13983456	23386	1	gene:ENSBGRG00000015909	ENSBGRT00000029913	-403
chr10	14000580	14001898	1319	*	Promoter (<=1kb)	10	14002843	14018560	15718	1	gene:ENSBGRG00000016366	ENSBGRT00000030000	-945
chr10	14000633	14001872	1240	*	Promoter (<=1kb)	10	14002843	14018560	15718	1	gene:ENSBGRG00000016366	ENSBGRT00000030000	-971
chr10	1440120	1440396	277	*	Intron (ENSBGRT00000033889/gene:ENSBGRG00000018460, intron 8 of 21)	10	1398443	1607703	209261	2	gene:ENSBGRG00000018460	ENSBGRT00000033889	167307
chr10	14754567	14755642	1076	*	Promoter (<=1kb)	10	14754859	14984040	229182	1	gene:ENSBGRG00000016896	ENSBGRT00000031033	0
chr10	14754703	14755642	940	*	Promoter (<=1kb)	10	14754859	14984040	229182	1	gene:ENSBGRG00000016896	ENSBGRT00000031033	0
chr10	14860182	14860577	396	*	Intron (ENSBGRT00000031033/gene:ENSBGRG00000016896, intron 20 of 25)	10	14754859	14984040	229182	1	gene:ENSBGRG00000016896	ENSBGRT00000031033	105323
chr10	14860374	14860617	244	*	Intron (ENSBGRT00000031033/gene:ENSBGRG00000016896, intron 20 of 25)	10	14754859	14984040	229182	1	gene:ENSBGRG00000016896	ENSBGRT00000031033	105515
chr10	15104281	15104863	583	*	Intron (ENSBGRT00000031369/gene:ENSBGRG00000017062, intron 1 of 15)	10	15067470	15107740	40271	2	gene:ENSBGRG00000017062	ENSBGRT00000031369	2877
chr10	15107142	15107624	483	*	5' UTR	10	15067470	15107740	40271	2	gene:ENSBGRG00000017062	ENSBGRT00000031369	116
chr10	15242698	15243319	622	*	5' UTR	10	15242679	15335036	92358	1	gene:ENSBGRG00000017504	ENSBGRT00000032693	19
chr10	15242701	15243319	619	*	5' UTR	10	15242679	15335036	92358	1	gene:ENSBGRG00000017504	ENSBGRT00000032693	22
chr10	15394959	15395193	235	*	Distal Intergenic	10	15412737	15414330	1594	2	gene:ENSBGRG00000018453	ENSBGRT00000033861	19137
chr10	15677389	15677838	450	*	Distal Intergenic	10	15715372	15715478	107	1	gene:ENSBGRG00000018509	ENSBGRT00000033893	-37534
chr10	1583335	1583713	379	*	Intron (ENSBGRT00000033889/gene:ENSBGRG00000018460, intron 1 of 21)	10	1398443	1607703	209261	2	gene:ENSBGRG00000018460	ENSBGRT00000033889	23990
chr10	15881470	15882065	596	*	Distal Intergenic	10	15797351	15823986	26636	2	gene:ENSBGRG00000018515	ENSBGRT00000033905	-57484
chr10	16013568	16014113	546	*	Intron (ENSBGRT00000034150/gene:ENSBGRG00000018550, intron 1 of 3)	10	15969574	16095849	126276	1	gene:ENSBGRG00000018550	ENSBGRT00000034006	43994
chr10	16090681	16091243	563	*	5' UTR	10	16090581	16095849	5269	1	gene:ENSBGRG00000018550	ENSBGRT00000034328	100
chr10	16090681	16091968	1288	*	Promoter (<=1kb)	10	16091457	16095849	4393	1	gene:ENSBGRG00000018550	ENSBGRT00000034521	0
chr10	16090753	16091794	1042	*	Promoter (<=1kb)	10	16091457	16095849	4393	1	gene:ENSBGRG00000018550	ENSBGRT00000034521	0
chr10	16091388	16091968	581	*	Promoter (<=1kb)	10	16091457	16095849	4393	1	gene:ENSBGRG00000018550	ENSBGRT00000034521	0
chr10	16168517	16168751	235	*	Distal Intergenic	10	16192135	16273257	81123	1	gene:ENSBGRG00000018914	ENSBGRT00000034674	-23384
chr10	16317339	16318094	756	*	Promoter (<=1kb)	10	16277746	16317833	40088	2	gene:ENSBGRG00000019080	ENSBGRT00000035041	0
chr10	16317363	16318072	710	*	Promoter (<=1kb)	10	16277746	16317833	40088	2	gene:ENSBGRG00000019080	ENSBGRT00000035041	0
chr10	16318427	16318936	510	*	Promoter (<=1kb)	10	16277746	16317833	40088	2	gene:ENSBGRG00000019080	ENSBGRT00000035041	-594
chr10	16318427	16319001	575	*	Promoter (<=1kb)	10	16277746	16317833	40088	2	gene:ENSBGRG00000019080	ENSBGRT00000035041	-594
chr10	16318477	16319001	525	*	Promoter (<=1kb)	10	16277746	16317833	40088	2	gene:ENSBGRG00000019080	ENSBGRT00000035041	-644
chr10	16365763	16366315	553	*	Exon (ENSBGRT00000035200/gene:ENSBGRG00000019152, exon 1 of 2)	10	16364121	16366360	2240	2	gene:ENSBGRG00000019152	ENSBGRT00000035200	45
chr10	16365763	16366728	966	*	Promoter (<=1kb)	10	16364121	16366360	2240	2	gene:ENSBGRG00000019152	ENSBGRT00000035200	0
chr10	1684404	1684595	192	*	Distal Intergenic	10	1709712	1710044	333	2	gene:ENSBGRG00000018540	ENSBGRT00000033987	25449
chr10	16922616	16922917	302	*	Intron (ENSBGRT00000035440/gene:ENSBGRG00000019228, intron 2 of 17)	10	16840467	16841645	1179	1	gene:ENSBGRG00000019705	ENSBGRT00000036190	82149
chr10	17021191	17021527	337	*	Intron (ENSBGRT00000035440/gene:ENSBGRG00000019228, intron 2 of 17)	10	16713255	17062002	348748	2	gene:ENSBGRG00000019228	ENSBGRT00000035440	40475
chr10	17149032	17149277	246	*	Distal Intergenic	10	16714738	17113950	399213	2	gene:ENSBGRG00000019228	ENSBGRT00000035888	-35082
chr10	17250809	17251337	529	*	Distal Intergenic	10	17222373	17223704	1332	2	gene:ENSBGRG00000019726	ENSBGRT00000036236	-27105
chr10	17250809	17251515	707	*	Distal Intergenic	10	17222373	17223704	1332	2	gene:ENSBGRG00000019726	ENSBGRT00000036236	-27105
chr10	17250993	17251515	523	*	Distal Intergenic	10	17222373	17223704	1332	2	gene:ENSBGRG00000019726	ENSBGRT00000036236	-27289
chr10	17340836	17341152	317	*	Distal Intergenic	10	17222373	17223704	1332	2	gene:ENSBGRG00000019726	ENSBGRT00000036236	-117132
chr10	17487878	17488230	353	*	Distal Intergenic	10	17528756	17528885	130	2	gene:ENSBGRG00000019735	ENSBGRT00000036264	40655
chr10	17584430	17584927	498	*	Exon (ENSBGRT00000036322/gene:ENSBGRG00000019775, exon 15 of 15)	10	17596189	17621358	25170	1	gene:ENSBGRG00000019917	ENSBGRT00000036913	-11262
chr10	17694063	17694428	366	*	Distal Intergenic	10	17674142	17674239	98	1	gene:ENSBGRG00000020585	ENSBGRT00000037883	19921
chr10	17736667	17737012	346	*	Distal Intergenic	10	17741885	17742805	921	1	gene:ENSBGRG00000020617	ENSBGRT00000037947	-4873
chr10	17993232	17993665	434	*	Promoter (<=1kb)	10	17970748	17992302	21555	2	gene:ENSBGRG00000021039	ENSBGRT00000038811	-930
chr10	18036272	18036988	717	*	Promoter (<=1kb)	10	18036393	18096397	60005	1	gene:ENSBGRG00000021093	ENSBGRT00000039022	0
chr10	18036296	18036968	673	*	Promoter (<=1kb)	10	18036393	18096397	60005	1	gene:ENSBGRG00000021093	ENSBGRT00000039022	0
chr10	18136627	18137755	1129	*	Promoter (<=1kb)	10	18137153	18243180	106028	1	gene:ENSBGRG00000021250	ENSBGRT00000039484	0
chr10	18136627	18137757	1131	*	Promoter (<=1kb)	10	18137153	18243180	106028	1	gene:ENSBGRG00000021250	ENSBGRT00000039484	0
chr10	18136809	18137757	949	*	Promoter (<=1kb)	10	18137153	18243180	106028	1	gene:ENSBGRG00000021250	ENSBGRT00000039484	0
chr10	18254530	18254946	417	*	Distal Intergenic	10	18273517	18275091	1575	1	gene:ENSBGRG00000021462	ENSBGRT00000039629	-18571
chr10	18254612	18254806	195	*	Distal Intergenic	10	18273517	18275091	1575	1	gene:ENSBGRG00000021462	ENSBGRT00000039629	-18711
chr10	18375001	18375593	593	*	Promoter (<=1kb)	10	18375061	18375749	689	1	gene:ENSBGRG00000021536	ENSBGRT00000039730	0
chr10	18375001	18375893	893	*	Promoter (<=1kb)	10	18375061	18375749	689	1	gene:ENSBGRG00000021536	ENSBGRT00000039730	0
chr10	18375152	18376155	1004	*	Exon (ENSBGRT00000039730/gene:ENSBGRG00000021536, exon 1 of 2)	10	18375061	18375749	689	1	gene:ENSBGRG00000021536	ENSBGRT00000039730	91
chr10	18375881	18376388	508	*	Distal Intergenic	10	18375061	18375749	689	1	gene:ENSBGRG00000021536	ENSBGRT00000039730	820
chr10	18431297	18431680	384	*	Distal Intergenic	10	18375061	18375749	689	1	gene:ENSBGRG00000021536	ENSBGRT00000039730	56236
chr10	18636764	18636976	213	*	Distal Intergenic	10	18645754	18648725	2972	1	gene:ENSBGRG00000021557	ENSBGRT00000039774	-8778
chr10	18645471	18646149	679	*	Promoter (<=1kb)	10	18645754	18648725	2972	1	gene:ENSBGRG00000021557	ENSBGRT00000039774	0
chr10	18646284	18646716	433	*	Exon (ENSBGRT00000039774/gene:ENSBGRG00000021557, exon 3 of 5)	10	18645824	18648725	2902	1	gene:ENSBGRG00000021557	ENSBGRT00000039844	460
chr10	18646316	18647139	824	*	Exon (ENSBGRT00000039774/gene:ENSBGRG00000021557, exon 3 of 5)	10	18645824	18648725	2902	1	gene:ENSBGRG00000021557	ENSBGRT00000039844	492
chr10	18810904	18811512	609	*	Promoter (<=1kb)	10	18735408	18811373	75966	2	gene:ENSBGRG00000021648	ENSBGRT00000040343	0
chr10	18810904	18811950	1047	*	Promoter (<=1kb)	10	18735408	18811373	75966	2	gene:ENSBGRG00000021648	ENSBGRT00000040343	0
chr10	18811012	18811896	885	*	Promoter (<=1kb)	10	18735408	18811373	75966	2	gene:ENSBGRG00000021648	ENSBGRT00000040343	0
chr10	18989284	18990113	830	*	Promoter (<=1kb)	10	18989874	19037207	47334	1	gene:ENSBGRG00000022228	ENSBGRT00000041254	0
chr10	18989284	18990271	988	*	Promoter (<=1kb)	10	18989874	19037207	47334	1	gene:ENSBGRG00000022228	ENSBGRT00000041254	0
chr10	18989500	18990271	772	*	Promoter (<=1kb)	10	18989874	19037207	47334	1	gene:ENSBGRG00000022228	ENSBGRT00000041254	0
chr10	1919664	1919971	308	*	Distal Intergenic	10	1709712	1710044	333	2	gene:ENSBGRG00000018540	ENSBGRT00000033987	-209620
chr10	19420254	19421047	794	*	Promoter (<=1kb)	10	19279332	19420987	141656	2	gene:ENSBGRG00000022523	ENSBGRT00000041590	0
chr10	19420260	19421036	777	*	Promoter (<=1kb)	10	19279332	19420987	141656	2	gene:ENSBGRG00000022523	ENSBGRT00000041590	0
chr10	19498228	19498606	379	*	Distal Intergenic	10	19480208	19481335	1128	2	gene:ENSBGRG00000022688	ENSBGRT00000041858	-16893
chr10	19552859	19553410	552	*	Distal Intergenic	10	19594342	19710155	115814	1	gene:ENSBGRG00000022788	ENSBGRT00000044010	-40932
chr10	19847402	19847721	320	*	Distal Intergenic	10	19668736	19693736	25001	1	gene:ENSBGRG00000022788	ENSBGRT00000045033	178666
chr10	20235225	20235791	567	*	Distal Intergenic	10	20145500	20146975	1476	2	gene:ENSBGRG00000024418	ENSBGRT00000045067	-88250
chr10	20235225	20236030	806	*	Distal Intergenic	10	20145500	20146975	1476	2	gene:ENSBGRG00000024418	ENSBGRT00000045067	-88250
chr10	20235493	20236003	511	*	Distal Intergenic	10	20145500	20146975	1476	2	gene:ENSBGRG00000024418	ENSBGRT00000045067	-88518
chr10	20443935	20444250	316	*	Intron (ENSBGRT00000019608/gene:ENSBGRG00000010620, intron 17 of 20)	10	20369286	20411308	42023	1	gene:ENSBGRG00000024435	ENSBGRT00000045124	74649
chr10	20526373	20526664	292	*	Promoter (<=1kb)	10	20423198	20526033	102836	2	gene:ENSBGRG00000010620	ENSBGRT00000020209	-340
chr10	20570785	20571484	700	*	Distal Intergenic	10	20423198	20526033	102836	2	gene:ENSBGRG00000010620	ENSBGRT00000020209	-44752
chr10	20641392	20641701	310	*	Distal Intergenic	10	20689226	20689471	246	1	gene:ENSBGRG00000011218	ENSBGRT00000020438	-47525
chr10	20712013	20712408	396	*	Intron (ENSBGRT00000020494/gene:ENSBGRG00000011246, intron 1 of 4)	10	20706556	20746114	39559	1	gene:ENSBGRG00000011246	ENSBGRT00000020494	5457
chr10	20712013	20712430	418	*	Intron (ENSBGRT00000020494/gene:ENSBGRG00000011246, intron 1 of 4)	10	20706556	20746114	39559	1	gene:ENSBGRG00000011246	ENSBGRT00000020494	5457
chr10	20712072	20712430	359	*	Intron (ENSBGRT00000020494/gene:ENSBGRG00000011246, intron 1 of 4)	10	20706556	20746114	39559	1	gene:ENSBGRG00000011246	ENSBGRT00000020494	5516
chr10	20795025	20795442	418	*	Promoter (<=1kb)	10	20795520	21023784	228265	1	gene:ENSBGRG00000011309	ENSBGRT00000021181	-78
chr10	20876591	20877203	613	*	Promoter (<=1kb)	10	20876890	21023784	146895	1	gene:ENSBGRG00000011309	ENSBGRT00000021756	0
chr10	20876591	20877246	656	*	Promoter (<=1kb)	10	20876890	21023784	146895	1	gene:ENSBGRG00000011309	ENSBGRT00000021756	0
chr10	20876613	20877246	634	*	Promoter (<=1kb)	10	20876890	21023784	146895	1	gene:ENSBGRG00000011309	ENSBGRT00000021756	0
chr10	212091	213419	1329	*	Promoter (<=1kb)	10	167402	212801	45400	2	gene:ENSBGRG00000016357	ENSBGRT00000030514	0
chr10	212118	213352	1235	*	Promoter (<=1kb)	10	167402	212801	45400	2	gene:ENSBGRG00000016357	ENSBGRT00000030514	0
chr10	214457	214875	419	*	5' UTR	10	214429	229114	14686	1	gene:ENSBGRG00000016903	ENSBGRT00000031395	28
chr10	21522955	21523461	507	*	Intron (ENSBGRT00000026478/gene:ENSBGRG00000012099, intron 10 of 64)	10	21080546	21841022	760477	2	gene:ENSBGRG00000012099	ENSBGRT00000026478	317561
chr10	21606719	21607165	447	*	Intron (ENSBGRT00000026478/gene:ENSBGRG00000012099, intron 5 of 64)	10	21080546	21841022	760477	2	gene:ENSBGRG00000012099	ENSBGRT00000026478	233857
chr10	21653127	21653393	267	*	Intron (ENSBGRT00000026478/gene:ENSBGRG00000012099, intron 4 of 64)	10	21080546	21841022	760477	2	gene:ENSBGRG00000012099	ENSBGRT00000026478	187629
chr10	21955177	21955873	697	*	Distal Intergenic	10	21978935	21979040	106	2	gene:ENSBGRG00000014999	ENSBGRT00000027570	23167
chr10	21955257	21955719	463	*	Distal Intergenic	10	21978935	21979040	106	2	gene:ENSBGRG00000014999	ENSBGRT00000027570	23321
chr10	21955479	21955873	395	*	Distal Intergenic	10	21978935	21979040	106	2	gene:ENSBGRG00000014999	ENSBGRT00000027570	23167
chr10	22131849	22132733	885	*	Distal Intergenic	10	22136915	22137007	93	1	gene:ENSBGRG00000015010	ENSBGRT00000027590	-4182
chr10	22131849	22132741	893	*	Distal Intergenic	10	22136915	22137007	93	1	gene:ENSBGRG00000015010	ENSBGRT00000027590	-4174
chr10	22132308	22132741	434	*	Distal Intergenic	10	22136915	22137007	93	1	gene:ENSBGRG00000015010	ENSBGRT00000027590	-4174
chr10	22225386	22226263	878	*	Promoter (<=1kb)	10	22225824	22891947	666124	1	gene:ENSBGRG00000015268	ENSBGRT00000035825	0
chr10	22225386	22226264	879	*	Promoter (<=1kb)	10	22225824	22891947	666124	1	gene:ENSBGRG00000015268	ENSBGRT00000035825	0
chr10	22225440	22226264	825	*	Promoter (<=1kb)	10	22225824	22891947	666124	1	gene:ENSBGRG00000015268	ENSBGRT00000035825	0
chr10	22226392	22227211	820	*	Intron (ENSBGRT00000035825/gene:ENSBGRG00000015268, intron 1 of 27)	10	22225824	22898860	673037	1	gene:ENSBGRG00000015268	ENSBGRT00000035577	568
chr10	22263188	22263482	295	*	Intron (ENSBGRT00000035825/gene:ENSBGRG00000015268, intron 1 of 27)	10	22225824	22898860	673037	1	gene:ENSBGRG00000015268	ENSBGRT00000035577	37364
chr10	22548253	22548508	256	*	Promoter (1-2kb)	10	22547090	22547197	108	2	gene:ENSBGRG00000019650	ENSBGRT00000036077	-1056
chr10	22687144	22687665	522	*	Intron (ENSBGRT00000035825/gene:ENSBGRG00000015268, intron 7 of 27)	10	22547090	22547197	108	2	gene:ENSBGRG00000019650	ENSBGRT00000036077	-139947
chr10	22951519	22951870	352	*	Distal Intergenic	10	22991566	23211334	219769	1	gene:ENSBGRG00000019664	ENSBGRT00000036223	-39696
chr10	23302591	23302812	222	*	Distal Intergenic	10	23273787	23281886	8100	1	gene:ENSBGRG00000019781	ENSBGRT00000036332	28804
chr10	23403468	23404380	913	*	Promoter (<=1kb)	10	23403788	23408090	4303	1	gene:ENSBGRG00000019837	ENSBGRT00000037057	0
chr10	23403468	23404756	1289	*	Promoter (<=1kb)	10	23403788	23408090	4303	1	gene:ENSBGRG00000019837	ENSBGRT00000037057	0
chr10	23403763	23404756	994	*	Promoter (<=1kb)	10	23403788	23408090	4303	1	gene:ENSBGRG00000019837	ENSBGRT00000037057	0
chr10	23410464	23411153	690	*	Promoter (<=1kb)	10	23410862	23543435	132574	1	gene:ENSBGRG00000019837	ENSBGRT00000037216	0
chr10	23410464	23411188	725	*	Promoter (<=1kb)	10	23410862	23543435	132574	1	gene:ENSBGRG00000019837	ENSBGRT00000037216	0
chr10	23410542	23411188	647	*	Promoter (<=1kb)	10	23410862	23543435	132574	1	gene:ENSBGRG00000019837	ENSBGRT00000037216	0
chr10	23485419	23485907	489	*	Intron (ENSBGRT00000036510/gene:ENSBGRG00000019837, intron 7 of 15)	10	23549284	23711391	162108	1	gene:ENSBGRG00000020397	ENSBGRT00000037528	-63377
chr10	235679	236491	813	*	Distal Intergenic	10	240390	243297	2908	1	gene:ENSBGRG00000017162	ENSBGRT00000031578	-3899
chr10	235679	236774	1096	*	Distal Intergenic	10	240390	243297	2908	1	gene:ENSBGRG00000017162	ENSBGRT00000031578	-3616
chr10	235708	236774	1067	*	Distal Intergenic	10	240390	243297	2908	1	gene:ENSBGRG00000017162	ENSBGRT00000031578	-3616
chr10	23644391	23645173	783	*	Intron (ENSBGRT00000037528/gene:ENSBGRG00000020397, intron 1 of 3)	10	23657375	23711391	54017	1	gene:ENSBGRG00000020397	ENSBGRT00000037610	-12202
chr10	24340	24773	434	*	Promoter (1-2kb)	10	26572	38810	12239	1	gene:ENSBGRG00000015947	ENSBGRT00000029265	-1799
chr10	24340	24783	444	*	Promoter (1-2kb)	10	26572	38810	12239	1	gene:ENSBGRG00000015947	ENSBGRT00000029265	-1789
chr10	24352	24783	432	*	Promoter (1-2kb)	10	26572	38810	12239	1	gene:ENSBGRG00000015947	ENSBGRT00000029265	-1789
chr10	24390492	24390973	482	*	Intron (ENSBGRT00000038363/gene:ENSBGRG00000020784, intron 1 of 7)	10	24363201	24391754	28554	2	gene:ENSBGRG00000020784	ENSBGRT00000038363	781
chr10	24401102	24402552	1451	*	Distal Intergenic	10	24363201	24391754	28554	2	gene:ENSBGRG00000020784	ENSBGRT00000038363	-9348
chr10	24401102	24402615	1514	*	Distal Intergenic	10	24363201	24391754	28554	2	gene:ENSBGRG00000020784	ENSBGRT00000038363	-9348
chr10	24401103	24402192	1090	*	Distal Intergenic	10	24363201	24391754	28554	2	gene:ENSBGRG00000020784	ENSBGRT00000038363	-9349
chr10	24402302	24402615	314	*	Distal Intergenic	10	24363201	24391754	28554	2	gene:ENSBGRG00000020784	ENSBGRT00000038363	-10548
chr10	24486407	24486909	503	*	Distal Intergenic	10	24363201	24391754	28554	2	gene:ENSBGRG00000020784	ENSBGRT00000038363	-94653
chr10	25164504	25165107	604	*	Intron (ENSBGRT00000038669/gene:ENSBGRG00000020931, intron 3 of 8)	10	25099507	25179113	79607	1	gene:ENSBGRG00000020931	ENSBGRT00000038783	64997
chr10	25172838	25173376	539	*	Exon (ENSBGRT00000038669/gene:ENSBGRG00000020931, exon 7 of 9)	10	25099507	25179113	79607	1	gene:ENSBGRG00000020931	ENSBGRT00000038783	73331
chr10	25173115	25173428	314	*	Exon (ENSBGRT00000038669/gene:ENSBGRG00000020931, exon 7 of 9)	10	25099507	25179113	79607	1	gene:ENSBGRG00000020931	ENSBGRT00000038783	73608
chr10	25276912	25278194	1283	*	Promoter (<=1kb)	10	25188327	25277928	89602	2	gene:ENSBGRG00000021087	ENSBGRT00000039095	0
chr10	25276912	25278354	1443	*	Promoter (<=1kb)	10	25188327	25277928	89602	2	gene:ENSBGRG00000021087	ENSBGRT00000039095	0
chr10	25276936	25278354	1419	*	Promoter (<=1kb)	10	25188327	25277928	89602	2	gene:ENSBGRG00000021087	ENSBGRT00000039095	0
chr10	25323060	25324764	1705	*	5' UTR	10	25296348	25325164	28817	2	gene:ENSBGRG00000021677	ENSBGRT00000040057	400
chr10	25323060	25325073	2014	*	5' UTR	10	25296348	25325164	28817	2	gene:ENSBGRG00000021677	ENSBGRT00000040057	91
chr10	25364721	25365871	1151	*	Promoter (<=1kb)	10	25364051	25364120	70	2	gene:ENSBGRG00000021777	ENSBGRT00000040205	-601
chr10	25364770	25365871	1102	*	Promoter (<=1kb)	10	25364051	25364120	70	2	gene:ENSBGRG00000021777	ENSBGRT00000040205	-650
chr10	25516890	25517409	520	*	Distal Intergenic	10	25437504	25437610	107	2	gene:ENSBGRG00000021784	ENSBGRT00000040212	-79280
chr10	25516890	25517475	586	*	Distal Intergenic	10	25437504	25437610	107	2	gene:ENSBGRG00000021784	ENSBGRT00000040212	-79280
chr10	25517135	25517475	341	*	Distal Intergenic	10	25437504	25437610	107	2	gene:ENSBGRG00000021784	ENSBGRT00000040212	-79525
chr10	2556528	2556706	179	*	Promoter (1-2kb)	10	2487473	2555365	67893	2	gene:ENSBGRG00000018627	ENSBGRT00000034159	-1163
chr10	2645478	2645687	210	*	Intron (ENSBGRT00000034398/gene:ENSBGRG00000018731, intron 21 of 27)	10	2588941	2590874	1934	2	gene:ENSBGRG00000018672	ENSBGRT00000034200	-54604
chr10	26487517	26488661	1145	*	Promoter (<=1kb)	10	26488105	26589198	101094	1	gene:ENSBGRG00000021935	ENSBGRT00000040568	0
chr10	26487517	26489107	1591	*	Promoter (<=1kb)	10	26488105	26589198	101094	1	gene:ENSBGRG00000021935	ENSBGRT00000040568	0
chr10	26487529	26489087	1559	*	Promoter (<=1kb)	10	26488105	26589198	101094	1	gene:ENSBGRG00000021935	ENSBGRT00000040568	0
chr10	26596	27033	438	*	5' UTR	10	26572	38810	12239	1	gene:ENSBGRG00000015947	ENSBGRT00000029265	24
chr10	26752853	26753746	894	*	Promoter (1-2kb)	10	26755637	26793050	37414	1	gene:ENSBGRG00000022134	ENSBGRT00000040984	-1891
chr10	26752853	26753784	932	*	Promoter (1-2kb)	10	26755637	26793050	37414	1	gene:ENSBGRG00000022134	ENSBGRT00000040984	-1853
chr10	26752938	26753784	847	*	Promoter (1-2kb)	10	26755637	26793050	37414	1	gene:ENSBGRG00000022134	ENSBGRT00000040984	-1853
chr10	26802994	26803908	915	*	Promoter (<=1kb)	10	26803001	26834935	31935	1	gene:ENSBGRG00000022236	ENSBGRT00000041198	0
chr10	26802994	26803929	936	*	Promoter (<=1kb)	10	26803001	26834935	31935	1	gene:ENSBGRG00000022236	ENSBGRT00000041198	0
chr10	26803001	26803929	929	*	Promoter (<=1kb)	10	26803001	26834935	31935	1	gene:ENSBGRG00000022236	ENSBGRT00000041198	0
chr10	26913292	26914508	1217	*	Promoter (<=1kb)	10	26821478	26914259	92782	2	gene:ENSBGRG00000022374	ENSBGRT00000041313	0
chr10	26913292	26914534	1243	*	Promoter (<=1kb)	10	26821478	26914259	92782	2	gene:ENSBGRG00000022374	ENSBGRT00000041313	0
chr10	26913525	26914534	1010	*	Promoter (<=1kb)	10	26821478	26914259	92782	2	gene:ENSBGRG00000022374	ENSBGRT00000041313	0
chr10	27022338	27023580	1243	*	Promoter (<=1kb)	10	26999282	27022734	23453	2	gene:ENSBGRG00000022850	ENSBGRT00000042186	0
chr10	27022338	27023590	1253	*	Promoter (<=1kb)	10	26999282	27022734	23453	2	gene:ENSBGRG00000022850	ENSBGRT00000042186	0
chr10	27022389	27023590	1202	*	Promoter (<=1kb)	10	26999282	27022734	23453	2	gene:ENSBGRG00000022850	ENSBGRT00000042186	0
chr10	27075841	27076184	344	*	Distal Intergenic	10	26999282	27022734	23453	2	gene:ENSBGRG00000022850	ENSBGRT00000042220	-53107
chr10	27075853	27076257	405	*	Distal Intergenic	10	26999282	27022734	23453	2	gene:ENSBGRG00000022850	ENSBGRT00000042220	-53119
chr10	27200939	27201345	407	*	Distal Intergenic	10	26999282	27022734	23453	2	gene:ENSBGRG00000022850	ENSBGRT00000042220	-178205
chr10	27271926	27272297	372	*	Distal Intergenic	10	27400334	27433046	32713	1	gene:ENSBGRG00000022908	ENSBGRT00000042406	-128037
chr10	27399690	27400442	753	*	Promoter (<=1kb)	10	27400334	27433046	32713	1	gene:ENSBGRG00000022908	ENSBGRT00000042406	0
chr10	27399690	27400558	869	*	Promoter (<=1kb)	10	27400334	27433046	32713	1	gene:ENSBGRG00000022908	ENSBGRT00000042406	0
chr10	27399887	27400558	672	*	Promoter (<=1kb)	10	27400334	27433046	32713	1	gene:ENSBGRG00000022908	ENSBGRT00000042406	0
chr10	27564541	27565474	934	*	Distal Intergenic	10	27537593	27539716	2124	2	gene:ENSBGRG00000023046	ENSBGRT00000042567	-24825
chr10	27564599	27565419	821	*	Distal Intergenic	10	27537593	27539716	2124	2	gene:ENSBGRG00000023046	ENSBGRT00000042567	-24883
chr10	2787179	2787696	518	*	Promoter (<=1kb)	10	2619463	2787555	168093	2	gene:ENSBGRG00000018731	ENSBGRT00000034398	0
chr10	28007911	28008237	327	*	Distal Intergenic	10	28038092	28287610	249519	2	gene:ENSBGRG00000023133	ENSBGRT00000042753	279373
chr10	28309608	28310481	874	*	Promoter (<=1kb)	10	28038129	28310345	272217	2	gene:ENSBGRG00000023133	ENSBGRT00000042912	0
chr10	28309608	28310709	1102	*	Promoter (<=1kb)	10	28038129	28310345	272217	2	gene:ENSBGRG00000023133	ENSBGRT00000042912	0
chr10	28309704	28310709	1006	*	Promoter (<=1kb)	10	28038129	28310345	272217	2	gene:ENSBGRG00000023133	ENSBGRT00000042912	0
chr10	28390269	28392029	1761	*	Promoter (<=1kb)	10	28390791	28394050	3260	1	gene:ENSBGRG00000023280	ENSBGRT00000043041	0
chr10	28390269	28392164	1896	*	Promoter (<=1kb)	10	28390791	28394050	3260	1	gene:ENSBGRG00000023280	ENSBGRT00000043041	0
chr10	28390287	28392164	1878	*	Promoter (<=1kb)	10	28390791	28394050	3260	1	gene:ENSBGRG00000023280	ENSBGRT00000043041	0
chr10	284104	284843	740	*	Distal Intergenic	10	292463	320530	28068	1	gene:ENSBGRG00000017324	ENSBGRT00000032138	-7620
chr10	28426319	28427473	1155	*	Promoter (<=1kb)	10	28410149	28426908	16760	2	gene:ENSBGRG00000023314	ENSBGRT00000043098	0
chr10	28426319	28427481	1163	*	Promoter (<=1kb)	10	28410149	28426908	16760	2	gene:ENSBGRG00000023314	ENSBGRT00000043098	0
chr10	28426338	28427481	1144	*	Promoter (<=1kb)	10	28410149	28426908	16760	2	gene:ENSBGRG00000023314	ENSBGRT00000043098	0
chr10	28456732	28457861	1130	*	Promoter (<=1kb)	10	28457275	28470457	13183	1	gene:ENSBGRG00000023359	ENSBGRT00000043244	0
chr10	28456732	28457870	1139	*	Promoter (<=1kb)	10	28457275	28470457	13183	1	gene:ENSBGRG00000023359	ENSBGRT00000043244	0
chr10	28456855	28457870	1016	*	Promoter (<=1kb)	10	28457275	28470457	13183	1	gene:ENSBGRG00000023359	ENSBGRT00000043244	0
chr10	28562237	28562737	501	*	Exon (ENSBGRT00000043409/gene:ENSBGRG00000023477, exon 3 of 9)	10	28543277	28543367	91	1	gene:ENSBGRG00000023678	ENSBGRT00000043730	18960
chr10	28625166	28626144	979	*	Promoter (<=1kb)	10	28601581	28625490	23910	2	gene:ENSBGRG00000023687	ENSBGRT00000043746	0
chr10	28625166	28626170	1005	*	Promoter (<=1kb)	10	28601581	28625490	23910	2	gene:ENSBGRG00000023687	ENSBGRT00000043746	0
chr10	28625179	28626170	992	*	Promoter (<=1kb)	10	28601581	28625490	23910	2	gene:ENSBGRG00000023687	ENSBGRT00000043746	0
chr10	28685843	28686559	717	*	Promoter (<=1kb)	10	28642788	28685751	42964	2	gene:ENSBGRG00000023738	ENSBGRT00000043918	-92
chr10	28685854	28686479	626	*	Promoter (<=1kb)	10	28642788	28685751	42964	2	gene:ENSBGRG00000023738	ENSBGRT00000043918	-103
chr10	28698773	28699710	938	*	Distal Intergenic	10	28690468	28690525	58	1	gene:ENSBGRG00000023818	ENSBGRT00000043993	8305
chr10	28698992	28699687	696	*	Distal Intergenic	10	28690468	28690525	58	1	gene:ENSBGRG00000023818	ENSBGRT00000043993	8524
chr10	28707960	28708396	437	*	Distal Intergenic	10	28690468	28690525	58	1	gene:ENSBGRG00000023818	ENSBGRT00000043993	17492
chr10	28708682	28708852	171	*	Distal Intergenic	10	28690468	28690525	58	1	gene:ENSBGRG00000023818	ENSBGRT00000043993	18214
chr10	28928173	28928798	626	*	Promoter (<=1kb)	10	28927101	28928529	1429	2	gene:ENSBGRG00000024628	ENSBGRT00000045454	0
chr10	28928175	28928741	567	*	Promoter (<=1kb)	10	28927101	28928529	1429	2	gene:ENSBGRG00000024628	ENSBGRT00000045454	0
chr10	28979233	28979443	211	*	Intron (ENSBGRT00000048456/gene:ENSBGRG00000024886, intron 72 of 102)	10	28995010	29007472	12463	2	gene:ENSBGRG00000024886	ENSBGRT00000048501	28029
chr10	28988191	28988727	537	*	Exon (ENSBGRT00000048456/gene:ENSBGRG00000024886, exon 62 of 103)	10	28995010	29007472	12463	2	gene:ENSBGRG00000024886	ENSBGRT00000048501	18745
chr10	29095807	29097031	1225	*	Promoter (<=1kb)	10	28933080	29096460	163381	2	gene:ENSBGRG00000024886	ENSBGRT00000048431	0
chr10	29095848	29097015	1168	*	Promoter (<=1kb)	10	28933080	29096460	163381	2	gene:ENSBGRG00000024886	ENSBGRT00000048431	0
chr10	29103850	29104774	925	*	Promoter (<=1kb)	10	29104501	29136952	32452	1	gene:ENSBGRG00000026235	ENSBGRT00000048514	0
chr10	29103850	29105015	1166	*	Promoter (<=1kb)	10	29104501	29136952	32452	1	gene:ENSBGRG00000026235	ENSBGRT00000048514	0
chr10	29103852	29105015	1164	*	Promoter (<=1kb)	10	29104501	29136952	32452	1	gene:ENSBGRG00000026235	ENSBGRT00000048514	0
chr10	29198446	29199258	813	*	Exon (ENSBGRT00000048546/gene:ENSBGRG00000026244, exon 4 of 6)	10	29148786	29157078	8293	1	gene:ENSBGRG00000026240	ENSBGRT00000048536	49660
chr10	29198667	29199291	625	*	Exon (ENSBGRT00000048546/gene:ENSBGRG00000026244, exon 4 of 6)	10	29148786	29157078	8293	1	gene:ENSBGRG00000026240	ENSBGRT00000048536	49881
chr10	29198853	29199437	585	*	Exon (ENSBGRT00000048546/gene:ENSBGRG00000026244, exon 4 of 6)	10	29148786	29157078	8293	1	gene:ENSBGRG00000026240	ENSBGRT00000048536	50067
chr10	29474896	29475130	235	*	Intron (ENSBGRT00000048546/gene:ENSBGRG00000026244, intron 1 of 5)	10	29170649	29497451	326803	2	gene:ENSBGRG00000026244	ENSBGRT00000048546	22321
chr10	29506564	29506749	186	*	Distal Intergenic	10	29170649	29497451	326803	2	gene:ENSBGRG00000026244	ENSBGRT00000048546	-9113
chr10	29597367	29597950	584	*	Distal Intergenic	10	29170649	29497451	326803	2	gene:ENSBGRG00000026244	ENSBGRT00000048546	-99916
chr10	29597367	29598048	682	*	Distal Intergenic	10	29170649	29497451	326803	2	gene:ENSBGRG00000026244	ENSBGRT00000048546	-99916
chr10	29597439	29598048	610	*	Distal Intergenic	10	29170649	29497451	326803	2	gene:ENSBGRG00000026244	ENSBGRT00000048546	-99988
chr10	29888846	29889567	722	*	Promoter (<=1kb)	10	29822227	29889188	66962	2	gene:ENSBGRG00000026265	ENSBGRT00000048666	0
chr10	29888846	29889748	903	*	Promoter (<=1kb)	10	29822227	29889188	66962	2	gene:ENSBGRG00000026265	ENSBGRT00000048666	0
chr10	29888864	29889748	885	*	Promoter (<=1kb)	10	29822227	29889188	66962	2	gene:ENSBGRG00000026265	ENSBGRT00000048666	0
chr10	29915560	29915973	414	*	Distal Intergenic	10	29822959	29889188	66230	2	gene:ENSBGRG00000026265	ENSBGRT00000048702	-26372
chr10	30037822	30038115	294	*	Distal Intergenic	10	29822959	29889188	66230	2	gene:ENSBGRG00000026265	ENSBGRT00000048702	-148634
chr10	30057815	30058179	365	*	Distal Intergenic	10	30188245	30189921	1677	1	gene:ENSBGRG00000026330	ENSBGRT00000048708	-130066
chr10	30517577	30517997	421	*	Distal Intergenic	10	30188245	30189921	1677	1	gene:ENSBGRG00000026330	ENSBGRT00000048708	329332
chr10	30517577	30518046	470	*	Distal Intergenic	10	30188245	30189921	1677	1	gene:ENSBGRG00000026330	ENSBGRT00000048708	329332
chr10	30887378	30887705	328	*	Distal Intergenic	10	30188245	30189921	1677	1	gene:ENSBGRG00000026330	ENSBGRT00000048708	699133
chr10	31195660	31195960	301	*	Distal Intergenic	10	32161368	32162236	869	1	gene:ENSBGRG00000026331	ENSBGRT00000048714	-965408
chr10	31195660	31196089	430	*	Distal Intergenic	10	32161368	32162236	869	1	gene:ENSBGRG00000026331	ENSBGRT00000048714	-965279
chr10	31195742	31196089	348	*	Distal Intergenic	10	32161368	32162236	869	1	gene:ENSBGRG00000026331	ENSBGRT00000048714	-965279
chr10	31262628	31263098	471	*	Distal Intergenic	10	32161368	32162236	869	1	gene:ENSBGRG00000026331	ENSBGRT00000048714	-898270
chr10	31369383	31369650	268	*	Distal Intergenic	10	32161368	32162236	869	1	gene:ENSBGRG00000026331	ENSBGRT00000048714	-791718
chr10	31527544	31527926	383	*	Distal Intergenic	10	32161368	32162236	869	1	gene:ENSBGRG00000026331	ENSBGRT00000048714	-633442
chr10	31607318	31607647	330	*	Distal Intergenic	10	32161368	32162236	869	1	gene:ENSBGRG00000026331	ENSBGRT00000048714	-553721
chr10	31661998	31662354	357	*	Distal Intergenic	10	32161368	32162236	869	1	gene:ENSBGRG00000026331	ENSBGRT00000048714	-499014
chr10	31661998	31662589	592	*	Distal Intergenic	10	32161368	32162236	869	1	gene:ENSBGRG00000026331	ENSBGRT00000048714	-498779
chr10	31662149	31662589	441	*	Distal Intergenic	10	32161368	32162236	869	1	gene:ENSBGRG00000026331	ENSBGRT00000048714	-498779
chr10	31691806	31692624	819	*	Distal Intergenic	10	32161368	32162236	869	1	gene:ENSBGRG00000026331	ENSBGRT00000048714	-468744
chr10	31787129	31787918	790	*	Distal Intergenic	10	32161368	32162236	869	1	gene:ENSBGRG00000026331	ENSBGRT00000048714	-373450
chr10	31787417	31787892	476	*	Distal Intergenic	10	32161368	32162236	869	1	gene:ENSBGRG00000026331	ENSBGRT00000048714	-373476
chr10	3199476	3200733	1258	*	Distal Intergenic	10	3248259	3249509	1251	1	gene:ENSBGRG00000019670	ENSBGRT00000036114	-47526
chr10	3199589	3200266	678	*	Distal Intergenic	10	3248259	3249509	1251	1	gene:ENSBGRG00000019670	ENSBGRT00000036114	-47993
chr10	32160929	32161767	839	*	Promoter (<=1kb)	10	32161368	32162236	869	1	gene:ENSBGRG00000026331	ENSBGRT00000048714	0
chr10	32160929	32161878	950	*	Promoter (<=1kb)	10	32161368	32162236	869	1	gene:ENSBGRG00000026331	ENSBGRT00000048714	0
chr10	32160930	32161878	949	*	Promoter (<=1kb)	10	32161368	32162236	869	1	gene:ENSBGRG00000026331	ENSBGRT00000048714	0
chr10	32195124	32195464	341	*	Distal Intergenic	10	32161368	32162236	869	1	gene:ENSBGRG00000026331	ENSBGRT00000048714	33756
chr10	32195124	32195644	521	*	Distal Intergenic	10	32161368	32162236	869	1	gene:ENSBGRG00000026331	ENSBGRT00000048714	33756
chr10	32195134	32195644	511	*	Distal Intergenic	10	32161368	32162236	869	1	gene:ENSBGRG00000026331	ENSBGRT00000048714	33766
chr10	32231627	32232055	429	*	Distal Intergenic	10	32161368	32162236	869	1	gene:ENSBGRG00000026331	ENSBGRT00000048714	70259
chr10	32277196	32277659	464	*	Distal Intergenic	10	32161368	32162236	869	1	gene:ENSBGRG00000026331	ENSBGRT00000048714	115828
chr10	32545668	32546048	381	*	Distal Intergenic	10	32161368	32162236	869	1	gene:ENSBGRG00000026331	ENSBGRT00000048714	384300
chr10	32545668	32546126	459	*	Distal Intergenic	10	32161368	32162236	869	1	gene:ENSBGRG00000026331	ENSBGRT00000048714	384300
chr10	32545727	32546126	400	*	Distal Intergenic	10	32161368	32162236	869	1	gene:ENSBGRG00000026331	ENSBGRT00000048714	384359
chr10	3278022	3278415	394	*	Intron (ENSBGRT00000035972/gene:ENSBGRG00000019267, intron 29 of 36)	10	3248259	3249509	1251	1	gene:ENSBGRG00000019670	ENSBGRT00000036114	29763
chr10	32905449	32905937	489	*	Intron (ENSBGRT00000048733/gene:ENSBGRG00000026337, intron 5 of 16)	10	32824599	33057200	232602	2	gene:ENSBGRG00000026337	ENSBGRT00000048733	151263
chr10	33056872	33057971	1100	*	Promoter (<=1kb)	10	32824599	33057200	232602	2	gene:ENSBGRG00000026337	ENSBGRT00000048733	0
chr10	33056872	33058029	1158	*	Promoter (<=1kb)	10	32824599	33057200	232602	2	gene:ENSBGRG00000026337	ENSBGRT00000048733	0
chr10	33056895	33058029	1135	*	Promoter (<=1kb)	10	32824599	33057200	232602	2	gene:ENSBGRG00000026337	ENSBGRT00000048733	0
chr10	3305961	3306172	212	*	Intron (ENSBGRT00000035972/gene:ENSBGRG00000019267, intron 25 of 36)	10	3248259	3249509	1251	1	gene:ENSBGRG00000019670	ENSBGRT00000036114	57702
chr10	33196151	33196761	611	*	Distal Intergenic	10	33178362	33180525	2164	2	gene:ENSBGRG00000026363	ENSBGRT00000048798	-15626
chr10	33196151	33196861	711	*	Distal Intergenic	10	33178362	33180525	2164	2	gene:ENSBGRG00000026363	ENSBGRT00000048798	-15626
chr10	33196313	33196861	549	*	Distal Intergenic	10	33178362	33180525	2164	2	gene:ENSBGRG00000026363	ENSBGRT00000048798	-15788
chr10	33206753	33207004	252	*	Distal Intergenic	10	33178362	33180525	2164	2	gene:ENSBGRG00000026363	ENSBGRT00000048798	-26228
chr10	33206788	33206939	152	*	Distal Intergenic	10	33178362	33180525	2164	2	gene:ENSBGRG00000026363	ENSBGRT00000048798	-26263
chr10	33381512	33381775	264	*	Distal Intergenic	10	33178362	33180525	2164	2	gene:ENSBGRG00000026363	ENSBGRT00000048798	-200987
chr10	33647514	33648387	874	*	Distal Intergenic	10	34107020	34107126	107	2	gene:ENSBGRG00000026373	ENSBGRT00000048803	458739
chr10	33666937	33667227	291	*	Distal Intergenic	10	34107020	34107126	107	2	gene:ENSBGRG00000026373	ENSBGRT00000048803	439899
chr10	33819049	33819596	548	*	Distal Intergenic	10	34107020	34107126	107	2	gene:ENSBGRG00000026373	ENSBGRT00000048803	287530
chr10	33819347	33819652	306	*	Distal Intergenic	10	34107020	34107126	107	2	gene:ENSBGRG00000026373	ENSBGRT00000048803	287474
chr10	33830666	33831541	876	*	Distal Intergenic	10	34107020	34107126	107	2	gene:ENSBGRG00000026373	ENSBGRT00000048803	275585
chr10	338563	339812	1250	*	Promoter (<=1kb)	10	319556	339509	19954	2	gene:ENSBGRG00000017611	ENSBGRT00000032389	0
chr10	338563	339890	1328	*	Promoter (<=1kb)	10	319556	339509	19954	2	gene:ENSBGRG00000017611	ENSBGRT00000032389	0
chr10	338665	339890	1226	*	Promoter (<=1kb)	10	319556	339509	19954	2	gene:ENSBGRG00000017611	ENSBGRT00000032389	0
chr10	34172775	34173464	690	*	Distal Intergenic	10	34107020	34107126	107	2	gene:ENSBGRG00000026373	ENSBGRT00000048803	-65649
chr10	34172775	34173506	732	*	Distal Intergenic	10	34107020	34107126	107	2	gene:ENSBGRG00000026373	ENSBGRT00000048803	-65649
chr10	34172843	34173506	664	*	Distal Intergenic	10	34107020	34107126	107	2	gene:ENSBGRG00000026373	ENSBGRT00000048803	-65717
chr10	34269319	34269594	276	*	Distal Intergenic	10	34431033	34431336	304	2	gene:ENSBGRG00000026378	ENSBGRT00000048811	161742
chr10	34430316	34431102	787	*	Exon (ENSBGRT00000048811/gene:ENSBGRG00000026378, exon 2 of 2)	10	34431033	34431336	304	2	gene:ENSBGRG00000026378	ENSBGRT00000048811	234
chr10	34430316	34431328	1013	*	Exon (ENSBGRT00000048811/gene:ENSBGRG00000026378, exon 1 of 2)	10	34431033	34431336	304	2	gene:ENSBGRG00000026378	ENSBGRT00000048811	8
chr10	34430322	34430780	459	*	Downstream (<1kb)	10	34431033	34431336	304	2	gene:ENSBGRG00000026378	ENSBGRT00000048811	556
chr10	34497182	34497707	526	*	Distal Intergenic	10	34431033	34431336	304	2	gene:ENSBGRG00000026378	ENSBGRT00000048811	-65846
chr10	34497182	34497852	671	*	Distal Intergenic	10	34431033	34431336	304	2	gene:ENSBGRG00000026378	ENSBGRT00000048811	-65846
chr10	34497284	34497852	569	*	Distal Intergenic	10	34431033	34431336	304	2	gene:ENSBGRG00000026378	ENSBGRT00000048811	-65948
chr10	34515775	34516045	271	*	Distal Intergenic	10	34431033	34431336	304	2	gene:ENSBGRG00000026378	ENSBGRT00000048811	-84439
chr10	3454199	3454482	284	*	Promoter (<=1kb)	10	3240920	3454263	213344	2	gene:ENSBGRG00000019267	ENSBGRT00000035972	0
chr10	3454199	3454934	736	*	Promoter (<=1kb)	10	3240920	3454263	213344	2	gene:ENSBGRG00000019267	ENSBGRT00000035972	0
chr10	3454202	3454934	733	*	Promoter (<=1kb)	10	3240920	3454263	213344	2	gene:ENSBGRG00000019267	ENSBGRT00000035972	0
chr10	34671969	34672218	250	*	Distal Intergenic	10	34431033	34431336	304	2	gene:ENSBGRG00000026378	ENSBGRT00000048811	-240633
chr10	34741379	34741692	314	*	Distal Intergenic	10	34431033	34431336	304	2	gene:ENSBGRG00000026378	ENSBGRT00000048811	-310043
chr10	34773057	34773970	914	*	Distal Intergenic	10	34431033	34431336	304	2	gene:ENSBGRG00000026378	ENSBGRT00000048811	-341721
chr10	34798548	34798849	302	*	Distal Intergenic	10	34431033	34431336	304	2	gene:ENSBGRG00000026378	ENSBGRT00000048811	-367212
chr10	34900640	34901640	1001	*	Distal Intergenic	10	34431033	34431336	304	2	gene:ENSBGRG00000026378	ENSBGRT00000048811	-469304
chr10	34900926	34901640	715	*	Distal Intergenic	10	34431033	34431336	304	2	gene:ENSBGRG00000026378	ENSBGRT00000048811	-469590
chr10	34901261	34901608	348	*	Distal Intergenic	10	34431033	34431336	304	2	gene:ENSBGRG00000026378	ENSBGRT00000048811	-469925
chr10	34922969	34923319	351	*	Distal Intergenic	10	34431033	34431336	304	2	gene:ENSBGRG00000026378	ENSBGRT00000048811	-491633
chr10	35069583	35070069	487	*	Distal Intergenic	10	35623096	35701512	78417	1	gene:ENSBGRG00000026383	ENSBGRT00000048818	-553027
chr10	3531272	3532493	1222	*	Exon (ENSBGRT00000036227/gene:ENSBGRG00000019696, exon 1 of 3)	10	3498173	3532906	34734	2	gene:ENSBGRG00000019696	ENSBGRT00000036227	413
chr10	3531341	3532493	1153	*	Exon (ENSBGRT00000036227/gene:ENSBGRG00000019696, exon 1 of 3)	10	3498173	3532906	34734	2	gene:ENSBGRG00000019696	ENSBGRT00000036227	413
chr10	3531509	3532470	962	*	Exon (ENSBGRT00000036227/gene:ENSBGRG00000019696, exon 1 of 3)	10	3498173	3532906	34734	2	gene:ENSBGRG00000019696	ENSBGRT00000036227	436
chr10	35331601	35331898	298	*	Distal Intergenic	10	35623096	35701512	78417	1	gene:ENSBGRG00000026383	ENSBGRT00000048818	-291198
chr10	35336466	35336704	239	*	Distal Intergenic	10	35623096	35701512	78417	1	gene:ENSBGRG00000026383	ENSBGRT00000048818	-286392
chr10	357818	359073	1256	*	Promoter (<=1kb)	10	358468	399175	40708	1	gene:ENSBGRG00000017896	ENSBGRT00000032768	0
chr10	357818	359190	1373	*	Promoter (<=1kb)	10	358468	399175	40708	1	gene:ENSBGRG00000017896	ENSBGRT00000032768	0
chr10	357824	359190	1367	*	Promoter (<=1kb)	10	358468	399175	40708	1	gene:ENSBGRG00000017896	ENSBGRT00000032768	0
chr10	35797171	35797524	354	*	Distal Intergenic	10	35689447	35690940	1494	2	gene:ENSBGRG00000026392	ENSBGRT00000048834	-106231
chr10	35893573	35894124	552	*	Distal Intergenic	10	35689447	35690940	1494	2	gene:ENSBGRG00000026392	ENSBGRT00000048834	-202633
chr10	35893573	35894180	608	*	Distal Intergenic	10	35689447	35690940	1494	2	gene:ENSBGRG00000026392	ENSBGRT00000048834	-202633
chr10	35893604	35894180	577	*	Distal Intergenic	10	35689447	35690940	1494	2	gene:ENSBGRG00000026392	ENSBGRT00000048834	-202664
chr10	35908203	35909148	946	*	Distal Intergenic	10	35689447	35690940	1494	2	gene:ENSBGRG00000026392	ENSBGRT00000048834	-217263
chr10	35964230	35964521	292	*	Distal Intergenic	10	36154251	36275586	121336	1	gene:ENSBGRG00000026394	ENSBGRT00000048841	-189730
chr10	36004625	36005158	534	*	Distal Intergenic	10	36154251	36275586	121336	1	gene:ENSBGRG00000026394	ENSBGRT00000048841	-149093
chr10	36154808	36155499	692	*	Exon (ENSBGRT00000048841/gene:ENSBGRG00000026394, exon 1 of 3)	10	36154251	36415017	260767	1	gene:ENSBGRG00000026394	ENSBGRT00000048838	557
chr10	36154808	36155674	867	*	Exon (ENSBGRT00000048841/gene:ENSBGRG00000026394, exon 1 of 3)	10	36154251	36415017	260767	1	gene:ENSBGRG00000026394	ENSBGRT00000048838	557
chr10	36154929	36155674	746	*	Exon (ENSBGRT00000048841/gene:ENSBGRG00000026394, exon 1 of 3)	10	36154251	36415017	260767	1	gene:ENSBGRG00000026394	ENSBGRT00000048838	678
chr10	36228629	36228888	260	*	Intron (ENSBGRT00000048841/gene:ENSBGRG00000026394, intron 1 of 2)	10	36154251	36415017	260767	1	gene:ENSBGRG00000026394	ENSBGRT00000048838	74378
chr10	36305082	36305873	792	*	Intron (ENSBGRT00000048838/gene:ENSBGRG00000026394, intron 2 of 2)	10	36154251	36415017	260767	1	gene:ENSBGRG00000026394	ENSBGRT00000048838	150831
chr10	36506500	36506823	324	*	Distal Intergenic	10	36745513	36811856	66344	1	gene:ENSBGRG00000026399	ENSBGRT00000048859	-238690
chr10	36506500	36507171	672	*	Distal Intergenic	10	36745513	36811856	66344	1	gene:ENSBGRG00000026399	ENSBGRT00000048859	-238342
chr10	36506674	36507171	498	*	Distal Intergenic	10	36745513	36811856	66344	1	gene:ENSBGRG00000026399	ENSBGRT00000048859	-238342
chr10	36511886	36512393	508	*	Distal Intergenic	10	36745513	36811856	66344	1	gene:ENSBGRG00000026399	ENSBGRT00000048859	-233120
chr10	36511886	36512476	591	*	Distal Intergenic	10	36745513	36811856	66344	1	gene:ENSBGRG00000026399	ENSBGRT00000048859	-233037
chr10	36511991	36512476	486	*	Distal Intergenic	10	36745513	36811856	66344	1	gene:ENSBGRG00000026399	ENSBGRT00000048859	-233037
chr10	36744993	36746108	1116	*	Promoter (<=1kb)	10	36745513	36811856	66344	1	gene:ENSBGRG00000026399	ENSBGRT00000048859	0
chr10	36745009	36746099	1091	*	Promoter (<=1kb)	10	36745513	36811856	66344	1	gene:ENSBGRG00000026399	ENSBGRT00000048859	0
chr10	36788101	36788629	529	*	Intron (ENSBGRT00000048859/gene:ENSBGRG00000026399, intron 6 of 18)	10	36745513	36811856	66344	1	gene:ENSBGRG00000026399	ENSBGRT00000048859	42588
chr10	36807844	36808467	624	*	Intron (ENSBGRT00000048859/gene:ENSBGRG00000026399, intron 15 of 18)	10	36862508	36877486	14979	1	gene:ENSBGRG00000026411	ENSBGRT00000048873	-54041
chr10	37125293	37126186	894	*	Promoter (<=1kb)	10	37100386	37125865	25480	2	gene:ENSBGRG00000026417	ENSBGRT00000048884	0
chr10	37125297	37126031	735	*	Promoter (<=1kb)	10	37100386	37125865	25480	2	gene:ENSBGRG00000026417	ENSBGRT00000048884	0
chr10	37212154	37212969	816	*	Promoter (<=1kb)	10	37203717	37212588	8872	2	gene:ENSBGRG00000026419	ENSBGRT00000048887	0
chr10	37212154	37213048	895	*	Promoter (<=1kb)	10	37203717	37212588	8872	2	gene:ENSBGRG00000026419	ENSBGRT00000048887	0
chr10	37212169	37213048	880	*	Promoter (<=1kb)	10	37203717	37212588	8872	2	gene:ENSBGRG00000026419	ENSBGRT00000048887	0
chr10	37232458	37232730	273	*	Distal Intergenic	10	37203717	37212588	8872	2	gene:ENSBGRG00000026419	ENSBGRT00000048887	-19870
chr10	37257189	37257893	705	*	Distal Intergenic	10	37298942	37397860	98919	1	gene:ENSBGRG00000026432	ENSBGRT00000048953	-41049
chr10	37257189	37258017	829	*	Distal Intergenic	10	37298942	37397860	98919	1	gene:ENSBGRG00000026432	ENSBGRT00000048953	-40925
chr10	37257213	37258017	805	*	Distal Intergenic	10	37298942	37397860	98919	1	gene:ENSBGRG00000026432	ENSBGRT00000048953	-40925
chr10	37357575	37358046	472	*	Intron (ENSBGRT00000048953/gene:ENSBGRG00000026432, intron 2 of 4)	10	37397233	37494469	97237	1	gene:ENSBGRG00000026432	ENSBGRT00000048962	-39187
chr10	37357575	37358156	582	*	Intron (ENSBGRT00000048953/gene:ENSBGRG00000026432, intron 2 of 4)	10	37397233	37494469	97237	1	gene:ENSBGRG00000026432	ENSBGRT00000048962	-39077
chr10	37357659	37358156	498	*	Intron (ENSBGRT00000048953/gene:ENSBGRG00000026432, intron 2 of 4)	10	37397233	37494469	97237	1	gene:ENSBGRG00000026432	ENSBGRT00000048962	-39077
chr10	37631671	37632741	1071	*	Promoter (<=1kb)	10	37502934	37631557	128624	2	gene:ENSBGRG00000026462	ENSBGRT00000049047	-114
chr10	37631671	37632860	1190	*	Promoter (<=1kb)	10	37502934	37631557	128624	2	gene:ENSBGRG00000026462	ENSBGRT00000049047	-114
chr10	37631792	37632860	1069	*	Promoter (<=1kb)	10	37502934	37631557	128624	2	gene:ENSBGRG00000026462	ENSBGRT00000049047	-235
chr10	38273193	38273392	200	*	Distal Intergenic	10	37749912	37750018	107	1	gene:ENSBGRG00000026496	ENSBGRT00000049064	523281
chr10	38305359	38305892	534	*	Distal Intergenic	10	37749912	37750018	107	1	gene:ENSBGRG00000026496	ENSBGRT00000049064	555447
chr10	38347333	38347853	521	*	Distal Intergenic	10	38865912	38894616	28705	2	gene:ENSBGRG00000026500	ENSBGRT00000049070	546763
chr10	38501916	38502163	248	*	Distal Intergenic	10	38865912	38894616	28705	2	gene:ENSBGRG00000026500	ENSBGRT00000049070	392453
chr10	38687098	38687309	212	*	Distal Intergenic	10	38865912	38894616	28705	2	gene:ENSBGRG00000026500	ENSBGRT00000049070	207307
chr10	38723944	38724372	429	*	Distal Intergenic	10	38865912	38894616	28705	2	gene:ENSBGRG00000026500	ENSBGRT00000049070	170244
chr10	38890358	38890931	574	*	Intron (ENSBGRT00000049070/gene:ENSBGRG00000026500, intron 2 of 2)	10	38865912	38894616	28705	2	gene:ENSBGRG00000026500	ENSBGRT00000049070	3685
chr10	39810146	39810753	608	*	Intron (ENSBGRT00000049091/gene:ENSBGRG00000026514, intron 5 of 5)	10	39800739	39878066	77328	2	gene:ENSBGRG00000026514	ENSBGRT00000049091	67313
chr10	39878207	39878746	540	*	Promoter (<=1kb)	10	39800739	39878066	77328	2	gene:ENSBGRG00000026514	ENSBGRT00000049091	-141
chr10	39878207	39878941	735	*	Promoter (<=1kb)	10	39800739	39878066	77328	2	gene:ENSBGRG00000026514	ENSBGRT00000049091	-141
chr10	39878527	39878941	415	*	Promoter (<=1kb)	10	39800739	39878066	77328	2	gene:ENSBGRG00000026514	ENSBGRT00000049091	-461
chr10	39922914	39923827	914	*	Promoter (<=1kb)	10	39899041	39923346	24306	2	gene:ENSBGRG00000026518	ENSBGRT00000049097	0
chr10	39923025	39923624	600	*	Promoter (<=1kb)	10	39899041	39923346	24306	2	gene:ENSBGRG00000026518	ENSBGRT00000049097	0
chr10	39960803	39961692	890	*	Distal Intergenic	10	39928588	39950618	22031	2	gene:ENSBGRG00000026524	ENSBGRT00000049119	-10185
chr10	39960803	39962221	1419	*	Distal Intergenic	10	39928588	39950618	22031	2	gene:ENSBGRG00000026524	ENSBGRT00000049119	-10185
chr10	39960810	39962221	1412	*	Distal Intergenic	10	39928588	39950618	22031	2	gene:ENSBGRG00000026524	ENSBGRT00000049119	-10192
chr10	39961805	39962139	335	*	Distal Intergenic	10	39928588	39950618	22031	2	gene:ENSBGRG00000026524	ENSBGRT00000049119	-11187
chr10	40029150	40030068	919	*	Distal Intergenic	10	39970594	40025304	54711	2	gene:ENSBGRG00000026528	ENSBGRT00000049134	-3846
chr10	40029561	40029957	397	*	Distal Intergenic	10	39970594	40025304	54711	2	gene:ENSBGRG00000026528	ENSBGRT00000049134	-4257
chr10	40034148	40034879	732	*	Promoter (<=1kb)	10	40034304	40037100	2797	1	gene:ENSBGRG00000026535	ENSBGRT00000049140	0
chr10	40034159	40034710	552	*	Promoter (<=1kb)	10	40034304	40037100	2797	1	gene:ENSBGRG00000026535	ENSBGRT00000049140	0
chr10	40070120	40070756	637	*	Promoter (<=1kb)	10	40050196	40069793	19598	2	gene:ENSBGRG00000026554	ENSBGRT00000049215	-327
chr10	40070120	40070784	665	*	Promoter (<=1kb)	10	40050196	40069793	19598	2	gene:ENSBGRG00000026554	ENSBGRT00000049215	-327
chr10	40070125	40070784	660	*	Promoter (<=1kb)	10	40050196	40069793	19598	2	gene:ENSBGRG00000026554	ENSBGRT00000049215	-332
chr10	40087804	40088244	441	*	Distal Intergenic	10	40084044	40084295	252	1	gene:ENSBGRG00000026578	ENSBGRT00000049218	3760
chr10	40090964	40091488	525	*	Distal Intergenic	10	40084044	40084295	252	1	gene:ENSBGRG00000026578	ENSBGRT00000049218	6920
chr10	40118555	40119455	901	*	Exon (ENSBGRT00000049223/gene:ENSBGRG00000026581, exon 5 of 6)	10	40112509	40120245	7737	1	gene:ENSBGRG00000026581	ENSBGRT00000049223	6046
chr10	40118555	40120069	1515	*	Exon (ENSBGRT00000049223/gene:ENSBGRG00000026581, exon 5 of 6)	10	40112509	40120245	7737	1	gene:ENSBGRG00000026581	ENSBGRT00000049223	6046
chr10	40118575	40120069	1495	*	Exon (ENSBGRT00000049223/gene:ENSBGRG00000026581, exon 5 of 6)	10	40112509	40120245	7737	1	gene:ENSBGRG00000026581	ENSBGRT00000049223	6066
chr10	40124813	40125756	944	*	Distal Intergenic	10	40112509	40120245	7737	1	gene:ENSBGRG00000026581	ENSBGRT00000049223	12304
chr10	40124829	40125650	822	*	Distal Intergenic	10	40112509	40120245	7737	1	gene:ENSBGRG00000026581	ENSBGRT00000049223	12320
chr10	40405429	40405784	356	*	Distal Intergenic	10	40453323	40456128	2806	2	gene:ENSBGRG00000003604	ENSBGRT00000006733	50344
chr10	40686452	40686740	289	*	Distal Intergenic	10	40520508	40520738	231	2	gene:ENSBGRG00000003627	ENSBGRT00000006756	-165714
chr10	40909185	40910259	1075	*	Intron (ENSBGRT00000006811/gene:ENSBGRG00000003658, intron 1 of 10)	10	40839910	40915320	75411	2	gene:ENSBGRG00000003658	ENSBGRT00000006811	5061
chr10	40909258	40910227	970	*	Intron (ENSBGRT00000006811/gene:ENSBGRG00000003658, intron 1 of 10)	10	40839910	40915320	75411	2	gene:ENSBGRG00000003658	ENSBGRT00000006811	5093
chr10	40916075	40916729	655	*	Promoter (<=1kb)	10	40839910	40915320	75411	2	gene:ENSBGRG00000003658	ENSBGRT00000006811	-755
chr10	40916075	40916830	756	*	Promoter (<=1kb)	10	40839910	40915320	75411	2	gene:ENSBGRG00000003658	ENSBGRT00000006811	-755
chr10	40916269	40916830	562	*	Promoter (<=1kb)	10	40839910	40915320	75411	2	gene:ENSBGRG00000003658	ENSBGRT00000006811	-949
chr10	4119378	4120050	673	*	5' UTR	10	3661600	4123871	462272	2	gene:ENSBGRG00000019742	ENSBGRT00000036302	3821
chr10	41299899	41300728	830	*	Intron (ENSBGRT00000006922/gene:ENSBGRG00000003723, intron 2 of 41)	10	40974574	41312601	338028	2	gene:ENSBGRG00000003723	ENSBGRT00000006922	11873
chr10	41333920	41334878	959	*	Distal Intergenic	10	40974574	41312601	338028	2	gene:ENSBGRG00000003723	ENSBGRT00000006922	-21319
chr10	41333950	41334818	869	*	Distal Intergenic	10	40974574	41312601	338028	2	gene:ENSBGRG00000003723	ENSBGRT00000006922	-21349
chr10	41352892	41353137	246	*	Distal Intergenic	10	40974574	41312601	338028	2	gene:ENSBGRG00000003723	ENSBGRT00000006922	-40291
chr10	41707753	41708481	729	*	Distal Intergenic	10	41855786	42642579	786794	1	gene:ENSBGRG00000003805	ENSBGRT00000007246	-147305
chr10	41708217	41708431	215	*	Distal Intergenic	10	41855786	42642579	786794	1	gene:ENSBGRG00000003805	ENSBGRT00000007246	-147355
chr10	41708789	41709064	276	*	Distal Intergenic	10	41855786	42642579	786794	1	gene:ENSBGRG00000003805	ENSBGRT00000007246	-146722
chr10	4175803	4176219	417	*	Promoter (1-2kb)	10	4177237	4266452	89216	1	gene:ENSBGRG00000019842	ENSBGRT00000037784	-1018
chr10	4176265	4177261	997	*	Promoter (<=1kb)	10	4177237	4266452	89216	1	gene:ENSBGRG00000019842	ENSBGRT00000037784	0
chr10	4176265	4177339	1075	*	Promoter (<=1kb)	10	4177237	4266452	89216	1	gene:ENSBGRG00000019842	ENSBGRT00000037784	0
chr10	4176409	4177339	931	*	Promoter (<=1kb)	10	4177237	4266452	89216	1	gene:ENSBGRG00000019842	ENSBGRT00000037784	0
chr10	41849835	41850361	527	*	Distal Intergenic	10	41855786	42642579	786794	1	gene:ENSBGRG00000003805	ENSBGRT00000007246	-5425
chr10	41849835	41850411	577	*	Distal Intergenic	10	41855786	42642579	786794	1	gene:ENSBGRG00000003805	ENSBGRT00000007246	-5375
chr10	41849877	41850411	535	*	Distal Intergenic	10	41855786	42642579	786794	1	gene:ENSBGRG00000003805	ENSBGRT00000007246	-5375
chr10	41858205	41859548	1344	*	Intron (ENSBGRT00000007246/gene:ENSBGRG00000003805, intron 1 of 16)	10	41855786	42642579	786794	1	gene:ENSBGRG00000003805	ENSBGRT00000007246	2419
chr10	41858205	41859561	1357	*	Intron (ENSBGRT00000007246/gene:ENSBGRG00000003805, intron 1 of 16)	10	41855786	42642579	786794	1	gene:ENSBGRG00000003805	ENSBGRT00000007246	2419
chr10	41858301	41859561	1261	*	Intron (ENSBGRT00000007246/gene:ENSBGRG00000003805, intron 1 of 16)	10	41855786	42642579	786794	1	gene:ENSBGRG00000003805	ENSBGRT00000007246	2515
chr10	41937513	41937843	331	*	Intron (ENSBGRT00000007246/gene:ENSBGRG00000003805, intron 1 of 16)	10	42010796	42011350	555	2	gene:ENSBGRG00000004053	ENSBGRT00000007466	73507
chr10	42155884	42156107	224	*	Intron (ENSBGRT00000007246/gene:ENSBGRG00000003805, intron 1 of 16)	10	42159893	42642579	482687	1	gene:ENSBGRG00000003805	ENSBGRT00000007295	-3786
chr10	42155884	42156783	900	*	Intron (ENSBGRT00000007246/gene:ENSBGRG00000003805, intron 1 of 16)	10	42159893	42642579	482687	1	gene:ENSBGRG00000003805	ENSBGRT00000007295	-3110
chr10	42155912	42156907	996	*	Promoter (2-3kb)	10	42159893	42642579	482687	1	gene:ENSBGRG00000003805	ENSBGRT00000007295	-2986
chr10	42157194	42157441	248	*	Promoter (2-3kb)	10	42159893	42642579	482687	1	gene:ENSBGRG00000003805	ENSBGRT00000007295	-2452
chr10	4263439	4263793	355	*	Promoter (<=1kb)	10	4261973	4263361	1389	2	gene:ENSBGRG00000020634	ENSBGRT00000037976	-78
chr10	42809729	42809966	238	*	Distal Intergenic	10	42159893	42642579	482687	1	gene:ENSBGRG00000003805	ENSBGRT00000007394	649836
chr10	42819931	42820551	621	*	Distal Intergenic	10	42159893	42642579	482687	1	gene:ENSBGRG00000003805	ENSBGRT00000007394	660038
chr10	43121113	43121682	570	*	Distal Intergenic	10	43840201	43840332	132	2	gene:ENSBGRG00000004054	ENSBGRT00000007487	718650
chr10	43258824	43259610	787	*	Distal Intergenic	10	43840201	43840332	132	2	gene:ENSBGRG00000004054	ENSBGRT00000007487	580722
chr10	43258824	43259650	827	*	Distal Intergenic	10	43840201	43840332	132	2	gene:ENSBGRG00000004054	ENSBGRT00000007487	580682
chr10	43258947	43259650	704	*	Distal Intergenic	10	43840201	43840332	132	2	gene:ENSBGRG00000004054	ENSBGRT00000007487	580682
chr10	43352715	43353333	619	*	Distal Intergenic	10	43840201	43840332	132	2	gene:ENSBGRG00000004054	ENSBGRT00000007487	486999
chr10	43352715	43353350	636	*	Distal Intergenic	10	43840201	43840332	132	2	gene:ENSBGRG00000004054	ENSBGRT00000007487	486982
chr10	43353106	43353350	245	*	Distal Intergenic	10	43840201	43840332	132	2	gene:ENSBGRG00000004054	ENSBGRT00000007487	486982
chr10	43556246	43556594	349	*	Distal Intergenic	10	43840201	43840332	132	2	gene:ENSBGRG00000004054	ENSBGRT00000007487	283738
chr10	43670525	43671004	480	*	Distal Intergenic	10	43840201	43840332	132	2	gene:ENSBGRG00000004054	ENSBGRT00000007487	169328
chr10	43686377	43686680	304	*	Distal Intergenic	10	43840201	43840332	132	2	gene:ENSBGRG00000004054	ENSBGRT00000007487	153652
chr10	43835569	43835830	262	*	Distal Intergenic	10	43840201	43840332	132	2	gene:ENSBGRG00000004054	ENSBGRT00000007487	4502
chr10	4392387	4393309	923	*	Promoter (<=1kb)	10	4392576	4501740	109165	1	gene:ENSBGRG00000020657	ENSBGRT00000038257	0
chr10	4392607	4393309	703	*	Exon (ENSBGRT00000038257/gene:ENSBGRG00000020657, exon 1 of 3)	10	4392576	4503546	110971	1	gene:ENSBGRG00000020657	ENSBGRT00000038172	31
chr10	4392698	4393234	537	*	Exon (ENSBGRT00000038257/gene:ENSBGRG00000020657, exon 1 of 3)	10	4392576	4503546	110971	1	gene:ENSBGRG00000020657	ENSBGRT00000038172	122
chr10	44052725	44053303	579	*	Distal Intergenic	10	43840201	43840332	132	2	gene:ENSBGRG00000004054	ENSBGRT00000007487	-212393
chr10	44052725	44053441	717	*	Distal Intergenic	10	43840201	43840332	132	2	gene:ENSBGRG00000004054	ENSBGRT00000007487	-212393
chr10	44052734	44053441	708	*	Distal Intergenic	10	43840201	43840332	132	2	gene:ENSBGRG00000004054	ENSBGRT00000007487	-212402
chr10	44062089	44062311	223	*	Distal Intergenic	10	43840201	43840332	132	2	gene:ENSBGRG00000004054	ENSBGRT00000007487	-221757
chr10	44379567	44379832	266	*	Distal Intergenic	10	44489338	44489444	107	1	gene:ENSBGRG00000004064	ENSBGRT00000007513	-109506
chr10	44658108	44658354	247	*	Distal Intergenic	10	44489338	44489444	107	1	gene:ENSBGRG00000004064	ENSBGRT00000007513	168770
chr10	44658205	44658468	264	*	Distal Intergenic	10	44489338	44489444	107	1	gene:ENSBGRG00000004064	ENSBGRT00000007513	168867
chr10	44658263	44658612	350	*	Distal Intergenic	10	44489338	44489444	107	1	gene:ENSBGRG00000004064	ENSBGRT00000007513	168925
chr10	44658424	44658707	284	*	Distal Intergenic	10	44489338	44489444	107	1	gene:ENSBGRG00000004064	ENSBGRT00000007513	169086
chr10	45275219	45275423	205	*	Distal Intergenic	10	45135063	45136450	1388	2	gene:ENSBGRG00000004076	ENSBGRT00000007540	-138769
chr10	45464819	45466129	1311	*	Distal Intergenic	10	45521316	45522374	1059	1	gene:ENSBGRG00000004777	ENSBGRT00000008795	-55187
chr10	45464848	45465943	1096	*	Distal Intergenic	10	45521316	45522374	1059	1	gene:ENSBGRG00000004777	ENSBGRT00000008795	-55373
chr10	45486147	45486834	688	*	Distal Intergenic	10	45521316	45522374	1059	1	gene:ENSBGRG00000004777	ENSBGRT00000008795	-34482
chr10	45486147	45486871	725	*	Distal Intergenic	10	45521316	45522374	1059	1	gene:ENSBGRG00000004777	ENSBGRT00000008795	-34445
chr10	45486331	45486871	541	*	Distal Intergenic	10	45521316	45522374	1059	1	gene:ENSBGRG00000004777	ENSBGRT00000008795	-34445
chr10	45630031	45630766	736	*	5' UTR	10	45500535	45630793	130259	2	gene:ENSBGRG00000004127	ENSBGRT00000007738	27
chr10	45630031	45630799	769	*	Promoter (<=1kb)	10	45500535	45630793	130259	2	gene:ENSBGRG00000004127	ENSBGRT00000007738	0
chr10	45630033	45630799	767	*	Promoter (<=1kb)	10	45500535	45630793	130259	2	gene:ENSBGRG00000004127	ENSBGRT00000007738	0
chr10	456343	456821	479	*	Exon (ENSBGRT00000033061/gene:ENSBGRG00000018018, exon 3 of 5)	10	437191	462030	24840	1	gene:ENSBGRG00000018018	ENSBGRT00000033061	19152
chr10	456343	457364	1022	*	Exon (ENSBGRT00000033061/gene:ENSBGRG00000018018, exon 3 of 5)	10	437191	462030	24840	1	gene:ENSBGRG00000018018	ENSBGRT00000033061	19152
chr10	456359	457390	1032	*	Exon (ENSBGRT00000033061/gene:ENSBGRG00000018018, exon 3 of 5)	10	437191	462030	24840	1	gene:ENSBGRG00000018018	ENSBGRT00000033061	19168
chr10	4567466	4567781	316	*	Promoter (<=1kb)	10	4567512	4567644	133	1	gene:ENSBGRG00000020798	ENSBGRT00000038296	0
chr10	45689551	45691028	1478	*	Exon (ENSBGRT00000008820/gene:ENSBGRG00000004792, exon 1 of 1)	10	45689679	45691037	1359	2	gene:ENSBGRG00000004792	ENSBGRT00000008820	9
chr10	45689551	45691047	1497	*	Promoter (<=1kb)	10	45689679	45691037	1359	2	gene:ENSBGRG00000004792	ENSBGRT00000008820	0
chr10	45689671	45691047	1377	*	Promoter (<=1kb)	10	45689679	45691037	1359	2	gene:ENSBGRG00000004792	ENSBGRT00000008820	0
chr10	45703029	45703818	790	*	Distal Intergenic	10	45708075	45842709	134635	1	gene:ENSBGRG00000004803	ENSBGRT00000008836	-4257
chr10	45703108	45703795	688	*	Distal Intergenic	10	45708075	45842709	134635	1	gene:ENSBGRG00000004803	ENSBGRT00000008836	-4280
chr10	45919377	45919616	240	*	Promoter (<=1kb)	10	45866011	45919514	53504	2	gene:ENSBGRG00000004850	ENSBGRT00000008950	0
chr10	45919377	45919894	518	*	Promoter (<=1kb)	10	45866011	45919514	53504	2	gene:ENSBGRG00000004850	ENSBGRT00000008950	0
chr10	45919467	45919894	428	*	Promoter (<=1kb)	10	45866011	45919514	53504	2	gene:ENSBGRG00000004850	ENSBGRT00000008950	0
chr10	45920053	45920290	238	*	Promoter (<=1kb)	10	45884430	45919514	35085	2	gene:ENSBGRG00000004850	ENSBGRT00000009149	-539
chr10	45966997	45967545	549	*	Promoter (1-2kb)	10	45943406	45965732	22327	2	gene:ENSBGRG00000005006	ENSBGRT00000009203	-1265
chr10	46076919	46077080	162	*	Distal Intergenic	10	45943406	45965732	22327	2	gene:ENSBGRG00000005006	ENSBGRT00000009203	-111187
chr10	46118684	46119053	370	*	Exon (ENSBGRT00000009359/gene:ENSBGRG00000005031, exon 15 of 15)	10	46118223	46257142	138920	2	gene:ENSBGRG00000005031	ENSBGRT00000009359	138089
chr10	46146136	46146367	232	*	Intron (ENSBGRT00000009359/gene:ENSBGRG00000005031, intron 10 of 14)	10	46118223	46257142	138920	2	gene:ENSBGRG00000005031	ENSBGRT00000009359	110775
chr10	46262660	46262830	171	*	Intron (ENSBGRT00000009294/gene:ENSBGRG00000005031, intron 1 of 14)	10	46118223	46263937	145715	2	gene:ENSBGRG00000005031	ENSBGRT00000009294	1107
chr10	46263108	46264291	1184	*	Promoter (<=1kb)	10	46118223	46263937	145715	2	gene:ENSBGRG00000005031	ENSBGRT00000009294	0
chr10	46263108	46264475	1368	*	Promoter (<=1kb)	10	46118223	46263937	145715	2	gene:ENSBGRG00000005031	ENSBGRT00000009294	0
chr10	46263123	46263880	758	*	5' UTR	10	46118223	46263937	145715	2	gene:ENSBGRG00000005031	ENSBGRT00000009294	57
chr10	46912478	46913201	724	*	Distal Intergenic	10	46925735	46926775	1041	2	gene:ENSBGRG00000005152	ENSBGRT00000009465	13574
chr10	46912497	46913187	691	*	Distal Intergenic	10	46925735	46926775	1041	2	gene:ENSBGRG00000005152	ENSBGRT00000009465	13588
chr10	46934592	46934994	403	*	Distal Intergenic	10	46925735	46926775	1041	2	gene:ENSBGRG00000005152	ENSBGRT00000009465	-7817
chr10	46942107	46942432	326	*	Promoter (<=1kb)	10	46943005	47054994	111990	1	gene:ENSBGRG00000005178	ENSBGRT00000009705	-573
chr10	46942107	46942511	405	*	Promoter (<=1kb)	10	46943005	47054994	111990	1	gene:ENSBGRG00000005178	ENSBGRT00000009705	-494
chr10	46942207	46942511	305	*	Promoter (<=1kb)	10	46943005	47054994	111990	1	gene:ENSBGRG00000005178	ENSBGRT00000009705	-494
chr10	4705034	4705478	445	*	Distal Intergenic	10	4567512	4567644	133	1	gene:ENSBGRG00000020798	ENSBGRT00000038296	137522
chr10	47051642	47052177	536	*	Exon (ENSBGRT00000009705/gene:ENSBGRG00000005178, exon 6 of 8)	10	47042720	47054994	12275	1	gene:ENSBGRG00000005178	ENSBGRT00000009852	8922
chr10	47051676	47052154	479	*	Exon (ENSBGRT00000009705/gene:ENSBGRG00000005178, exon 6 of 8)	10	47042720	47054994	12275	1	gene:ENSBGRG00000005178	ENSBGRT00000009852	8956
chr10	47275309	47276087	779	*	Distal Intergenic	10	47148822	47267614	118793	2	gene:ENSBGRG00000005379	ENSBGRT00000010347	-7695
chr10	47275309	47276167	859	*	Distal Intergenic	10	47148822	47267614	118793	2	gene:ENSBGRG00000005379	ENSBGRT00000010347	-7695
chr10	47275333	47276167	835	*	Distal Intergenic	10	47148822	47267614	118793	2	gene:ENSBGRG00000005379	ENSBGRT00000010347	-7719
chr10	474096	474342	247	*	Distal Intergenic	10	437191	462030	24840	1	gene:ENSBGRG00000018018	ENSBGRT00000033061	36905
chr10	47515615	47516153	539	*	Exon (ENSBGRT00000010745/gene:ENSBGRG00000005685, exon 5 of 24)	10	47493541	47574189	80649	1	gene:ENSBGRG00000005685	ENSBGRT00000011164	22074
chr10	47515673	47516045	373	*	Exon (ENSBGRT00000010745/gene:ENSBGRG00000005685, exon 5 of 24)	10	47493541	47574189	80649	1	gene:ENSBGRG00000005685	ENSBGRT00000011164	22132
chr10	47516292	47516721	430	*	Exon (ENSBGRT00000010745/gene:ENSBGRG00000005685, exon 5 of 24)	10	47493541	47574189	80649	1	gene:ENSBGRG00000005685	ENSBGRT00000011164	22751
chr10	47516292	47516776	485	*	Exon (ENSBGRT00000010745/gene:ENSBGRG00000005685, exon 5 of 24)	10	47493541	47574189	80649	1	gene:ENSBGRG00000005685	ENSBGRT00000011164	22751
chr10	47516487	47516776	290	*	Exon (ENSBGRT00000010745/gene:ENSBGRG00000005685, exon 5 of 24)	10	47493541	47574189	80649	1	gene:ENSBGRG00000005685	ENSBGRT00000011164	22946
chr10	47568769	47568991	223	*	Intron (ENSBGRT00000010745/gene:ENSBGRG00000005685, intron 23 of 23)	10	47611829	47612908	1080	1	gene:ENSBGRG00000006262	ENSBGRT00000011525	-42838
chr10	47603814	47604250	437	*	Intron (ENSBGRT00000011330/gene:ENSBGRG00000006146, intron 4 of 9)	10	47611829	47612908	1080	1	gene:ENSBGRG00000006262	ENSBGRT00000011525	-7579
chr10	47769878	47770117	240	*	Distal Intergenic	10	47805832	47822521	16690	2	gene:ENSBGRG00000006344	ENSBGRT00000011699	52404
chr10	4799934	4800495	562	*	Distal Intergenic	10	4567512	4567644	133	1	gene:ENSBGRG00000020798	ENSBGRT00000038296	232422
chr10	48002024	48002744	721	*	5' UTR	10	47998601	48002924	4324	2	gene:ENSBGRG00000006411	ENSBGRT00000011834	180
chr10	48051496	48052473	978	*	Promoter (2-3kb)	10	48054813	48063219	8407	1	gene:ENSBGRG00000006439	ENSBGRT00000011901	-2340
chr10	48051496	48052573	1078	*	Promoter (2-3kb)	10	48054813	48063219	8407	1	gene:ENSBGRG00000006439	ENSBGRT00000011901	-2240
chr10	48051565	48052573	1009	*	Promoter (2-3kb)	10	48054813	48063219	8407	1	gene:ENSBGRG00000006439	ENSBGRT00000011901	-2240
chr10	48104369	48104619	251	*	Distal Intergenic	10	48110088	48111209	1122	1	gene:ENSBGRG00000006490	ENSBGRT00000011949	-5469
chr10	48110220	48110792	573	*	Exon (ENSBGRT00000011949/gene:ENSBGRG00000006490, exon 1 of 1)	10	48110088	48111209	1122	1	gene:ENSBGRG00000006490	ENSBGRT00000011949	132
chr10	48110220	48110842	623	*	Exon (ENSBGRT00000011949/gene:ENSBGRG00000006490, exon 1 of 1)	10	48110088	48111209	1122	1	gene:ENSBGRG00000006490	ENSBGRT00000011949	132
chr10	48110296	48110842	547	*	Exon (ENSBGRT00000011949/gene:ENSBGRG00000006490, exon 1 of 1)	10	48110088	48111209	1122	1	gene:ENSBGRG00000006490	ENSBGRT00000011949	208
chr10	48408734	48409276	543	*	Intron (ENSBGRT00000011996/gene:ENSBGRG00000006508, intron 1 of 8)	10	48143185	48431801	288617	2	gene:ENSBGRG00000006508	ENSBGRT00000011996	22525
chr10	48408734	48409300	567	*	Intron (ENSBGRT00000011996/gene:ENSBGRG00000006508, intron 1 of 8)	10	48143185	48431801	288617	2	gene:ENSBGRG00000006508	ENSBGRT00000011996	22501
chr10	48408769	48409300	532	*	Intron (ENSBGRT00000011996/gene:ENSBGRG00000006508, intron 1 of 8)	10	48143185	48431801	288617	2	gene:ENSBGRG00000006508	ENSBGRT00000011996	22501
chr10	48409597	48410241	645	*	Intron (ENSBGRT00000011996/gene:ENSBGRG00000006508, intron 1 of 8)	10	48143185	48431801	288617	2	gene:ENSBGRG00000006508	ENSBGRT00000011996	21560
chr10	48409597	48410582	986	*	Intron (ENSBGRT00000011996/gene:ENSBGRG00000006508, intron 1 of 8)	10	48143185	48431801	288617	2	gene:ENSBGRG00000006508	ENSBGRT00000011996	21219
chr10	48431215	48432440	1226	*	Promoter (<=1kb)	10	48143185	48431801	288617	2	gene:ENSBGRG00000006508	ENSBGRT00000011996	0
chr10	48431246	48432254	1009	*	Promoter (<=1kb)	10	48143185	48431801	288617	2	gene:ENSBGRG00000006508	ENSBGRT00000011996	0
chr10	48462251	48462962	712	*	Promoter (<=1kb)	10	48463518	48488138	24621	1	gene:ENSBGRG00000006590	ENSBGRT00000012277	-556
chr10	48662749	48663037	289	*	Distal Intergenic	10	48703669	48769184	65516	2	gene:ENSBGRG00000006677	ENSBGRT00000012347	106147
chr10	48848419	48848898	480	*	Distal Intergenic	10	48703669	48769184	65516	2	gene:ENSBGRG00000006677	ENSBGRT00000012347	-79235
chr10	48848423	48848859	437	*	Distal Intergenic	10	48703669	48769184	65516	2	gene:ENSBGRG00000006677	ENSBGRT00000012347	-79239
chr10	48938235	48939420	1186	*	Promoter (<=1kb)	10	48864911	48938632	73722	2	gene:ENSBGRG00000006724	ENSBGRT00000012412	0
chr10	48938262	48939398	1137	*	Promoter (<=1kb)	10	48864911	48938632	73722	2	gene:ENSBGRG00000006724	ENSBGRT00000012412	0
chr10	49050255	49051093	839	*	Promoter (<=1kb)	10	49003005	49050757	47753	2	gene:ENSBGRG00000006844	ENSBGRT00000012625	0
chr10	49050255	49051131	877	*	Promoter (<=1kb)	10	49003005	49050757	47753	2	gene:ENSBGRG00000006844	ENSBGRT00000012625	0
chr10	49050318	49051131	814	*	Promoter (<=1kb)	10	49003005	49050757	47753	2	gene:ENSBGRG00000006844	ENSBGRT00000012625	0
chr10	49100428	49100808	381	*	Intron (ENSBGRT00000012726/gene:ENSBGRG00000006901, intron 1 of 1)	10	49052390	49103496	51107	1	gene:ENSBGRG00000006901	ENSBGRT00000012726	48038
chr10	49120996	49121300	305	*	Distal Intergenic	10	49155473	49176271	20799	1	gene:ENSBGRG00000006910	ENSBGRT00000012792	-34173
chr10	49248051	49249078	1028	*	Promoter (<=1kb)	10	49195953	49248530	52578	2	gene:ENSBGRG00000006976	ENSBGRT00000012951	0
chr10	49248087	49249076	990	*	Promoter (<=1kb)	10	49195953	49248530	52578	2	gene:ENSBGRG00000006976	ENSBGRT00000012951	0
chr10	49275519	49276507	989	*	5' UTR	10	49274911	49500309	225399	1	gene:ENSBGRG00000007086	ENSBGRT00000013044	608
chr10	49275530	49276486	957	*	5' UTR	10	49274911	49500309	225399	1	gene:ENSBGRG00000007086	ENSBGRT00000013044	619
chr10	49535202	49536083	882	*	Promoter (<=1kb)	10	49535561	49644889	109329	1	gene:ENSBGRG00000007174	ENSBGRT00000013170	0
chr10	49535204	49536093	890	*	Promoter (<=1kb)	10	49535561	49644889	109329	1	gene:ENSBGRG00000007174	ENSBGRT00000013170	0
chr10	49535737	49536093	357	*	Intron (ENSBGRT00000013170/gene:ENSBGRG00000007174, intron 1 of 1)	10	49535561	49644889	109329	1	gene:ENSBGRG00000007174	ENSBGRT00000013170	176
chr10	49536584	49537040	457	*	Intron (ENSBGRT00000013170/gene:ENSBGRG00000007174, intron 1 of 1)	10	49535561	49644889	109329	1	gene:ENSBGRG00000007174	ENSBGRT00000013170	1023
chr10	49536584	49537135	552	*	Intron (ENSBGRT00000013170/gene:ENSBGRG00000007174, intron 1 of 1)	10	49535561	49644889	109329	1	gene:ENSBGRG00000007174	ENSBGRT00000013170	1023
chr10	49678112	49678387	276	*	Distal Intergenic	10	49637293	49661209	23917	1	gene:ENSBGRG00000007174	ENSBGRT00000013253	40819
chr10	49737943	49738405	463	*	Distal Intergenic	10	49637293	49661209	23917	1	gene:ENSBGRG00000007174	ENSBGRT00000013253	100650
chr10	49737943	49738485	543	*	Distal Intergenic	10	49637293	49661209	23917	1	gene:ENSBGRG00000007174	ENSBGRT00000013253	100650
chr10	49737948	49738485	538	*	Distal Intergenic	10	49637293	49661209	23917	1	gene:ENSBGRG00000007174	ENSBGRT00000013253	100655
chr10	49879355	49879736	382	*	Distal Intergenic	10	49889924	50023125	133202	1	gene:ENSBGRG00000007272	ENSBGRT00000013705	-10188
chr10	50062256	50063143	888	*	Promoter (<=1kb)	10	50037784	50062643	24860	2	gene:ENSBGRG00000007696	ENSBGRT00000014514	0
chr10	50062256	50063198	943	*	Promoter (<=1kb)	10	50037784	50062643	24860	2	gene:ENSBGRG00000007696	ENSBGRT00000014514	0
chr10	50062305	50063198	894	*	Promoter (<=1kb)	10	50037784	50062643	24860	2	gene:ENSBGRG00000007696	ENSBGRT00000014514	0
chr10	50162839	50164522	1684	*	Promoter (<=1kb)	10	50037784	50162706	124923	2	gene:ENSBGRG00000007696	ENSBGRT00000014394	-133
chr10	50162909	50164501	1593	*	Promoter (<=1kb)	10	50037784	50162706	124923	2	gene:ENSBGRG00000007696	ENSBGRT00000014394	-203
chr10	50394665	50395179	515	*	Intron (ENSBGRT00000015257/gene:ENSBGRG00000008378, intron 18 of 37)	10	50299518	50474301	174784	1	gene:ENSBGRG00000008378	ENSBGRT00000015257	95147
chr10	50493757	50495236	1480	*	Promoter (<=1kb)	10	50480966	50494219	13254	2	gene:ENSBGRG00000008478	ENSBGRT00000015415	0
chr10	50493789	50494986	1198	*	Promoter (<=1kb)	10	50480966	50494219	13254	2	gene:ENSBGRG00000008478	ENSBGRT00000015415	0
chr10	50539319	50540252	934	*	Promoter (<=1kb)	10	50504098	50539625	35528	2	gene:ENSBGRG00000008618	ENSBGRT00000015908	0
chr10	50539319	50540491	1173	*	Promoter (<=1kb)	10	50504098	50539625	35528	2	gene:ENSBGRG00000008618	ENSBGRT00000015908	0
chr10	50539357	50540494	1138	*	Promoter (<=1kb)	10	50504098	50539625	35528	2	gene:ENSBGRG00000008618	ENSBGRT00000015908	0
chr10	50557814	50558248	435	*	Promoter (2-3kb)	10	50543206	50555046	11841	2	gene:ENSBGRG00000008908	ENSBGRT00000017077	-2768
chr10	50557814	50558662	849	*	Promoter (2-3kb)	10	50543206	50555046	11841	2	gene:ENSBGRG00000008908	ENSBGRT00000017077	-2768
chr10	50557918	50558662	745	*	Promoter (2-3kb)	10	50543206	50555046	11841	2	gene:ENSBGRG00000008908	ENSBGRT00000017077	-2872
chr10	50579635	50580229	595	*	Promoter (<=1kb)	10	50569049	50579554	10506	2	gene:ENSBGRG00000009379	ENSBGRT00000017199	-81
chr10	50579635	50580676	1042	*	Promoter (<=1kb)	10	50569049	50579554	10506	2	gene:ENSBGRG00000009379	ENSBGRT00000017199	-81
chr10	50718595	50719238	644	*	Promoter (<=1kb)	10	50718976	50910371	191396	1	gene:ENSBGRG00000009603	ENSBGRT00000017907	0
chr10	50718595	50719246	652	*	Promoter (<=1kb)	10	50718976	50910371	191396	1	gene:ENSBGRG00000009603	ENSBGRT00000017907	0
chr10	50718596	50719246	651	*	Promoter (<=1kb)	10	50718976	50910371	191396	1	gene:ENSBGRG00000009603	ENSBGRT00000017907	0
chr10	50917563	50917861	299	*	Distal Intergenic	10	50783455	50910058	126604	1	gene:ENSBGRG00000009603	ENSBGRT00000018055	134108
chr10	50917563	50917863	301	*	Distal Intergenic	10	50783455	50910058	126604	1	gene:ENSBGRG00000009603	ENSBGRT00000018055	134108
chr10	50917584	50917863	280	*	Distal Intergenic	10	50783455	50910058	126604	1	gene:ENSBGRG00000009603	ENSBGRT00000018055	134129
chr10	51089699	51090186	488	*	Exon (ENSBGRT00000018092/gene:ENSBGRG00000009859, exon 1 of 1)	10	51089436	51090533	1098	1	gene:ENSBGRG00000009859	ENSBGRT00000018092	263
chr10	51285521	51287261	1741	*	Promoter (<=1kb)	10	51286750	51335114	48365	1	gene:ENSBGRG00000010004	ENSBGRT00000018346	0
chr10	51285521	51287276	1756	*	Promoter (<=1kb)	10	51286750	51335114	48365	1	gene:ENSBGRG00000010004	ENSBGRT00000018346	0
chr10	51285713	51287276	1564	*	Promoter (<=1kb)	10	51286750	51335114	48365	1	gene:ENSBGRG00000010004	ENSBGRT00000018346	0
chr10	51597157	51598117	961	*	Promoter (<=1kb)	10	51561690	51597778	36089	2	gene:ENSBGRG00000010341	ENSBGRT00000019081	0
chr10	51597157	51598364	1208	*	Promoter (<=1kb)	10	51561690	51597778	36089	2	gene:ENSBGRG00000010341	ENSBGRT00000019081	0
chr10	51597368	51598364	997	*	Promoter (<=1kb)	10	51561690	51597778	36089	2	gene:ENSBGRG00000010341	ENSBGRT00000019081	0
chr10	51609444	51610208	765	*	Distal Intergenic	10	51561690	51597778	36089	2	gene:ENSBGRG00000010341	ENSBGRT00000019081	-11666
chr10	51635780	51636145	366	*	Distal Intergenic	10	51561690	51597778	36089	2	gene:ENSBGRG00000010341	ENSBGRT00000019081	-38002
chr10	51656264	51656921	658	*	Distal Intergenic	10	51561690	51597778	36089	2	gene:ENSBGRG00000010341	ENSBGRT00000019081	-58486
chr10	51726653	51726980	328	*	Intron (ENSBGRT00000019381/gene:ENSBGRG00000010459, intron 6 of 12)	10	51561690	51597778	36089	2	gene:ENSBGRG00000010341	ENSBGRT00000019081	-128875
chr10	51879456	51879752	297	*	Intron (ENSBGRT00000019381/gene:ENSBGRG00000010459, intron 1 of 12)	10	51711987	51890960	178974	2	gene:ENSBGRG00000010459	ENSBGRT00000019381	11208
chr10	51890246	51891552	1307	*	Promoter (<=1kb)	10	51711987	51890960	178974	2	gene:ENSBGRG00000010459	ENSBGRT00000019381	0
chr10	51890246	51891825	1580	*	Promoter (<=1kb)	10	51711987	51890960	178974	2	gene:ENSBGRG00000010459	ENSBGRT00000019381	0
chr10	51890255	51891825	1571	*	Promoter (<=1kb)	10	51711987	51890960	178974	2	gene:ENSBGRG00000010459	ENSBGRT00000019381	0
chr10	51927657	51928626	970	*	Promoter (<=1kb)	10	51928866	51973204	44339	1	gene:ENSBGRG00000010694	ENSBGRT00000019904	-240
chr10	51927657	51928638	982	*	Promoter (<=1kb)	10	51928866	51973204	44339	1	gene:ENSBGRG00000010694	ENSBGRT00000019904	-228
chr10	51927786	51928638	853	*	Promoter (<=1kb)	10	51928866	51973204	44339	1	gene:ENSBGRG00000010694	ENSBGRT00000019904	-228
chr10	52002508	52003321	814	*	Promoter (<=1kb)	10	52002856	52014062	11207	1	gene:ENSBGRG00000010988	ENSBGRT00000020032	0
chr10	52002508	52003551	1044	*	Promoter (<=1kb)	10	52002856	52014062	11207	1	gene:ENSBGRG00000010988	ENSBGRT00000020032	0
chr10	52002509	52003551	1043	*	Promoter (<=1kb)	10	52002856	52014062	11207	1	gene:ENSBGRG00000010988	ENSBGRT00000020032	0
chr10	52019024	52019995	972	*	Promoter (<=1kb)	10	52019567	52058017	38451	1	gene:ENSBGRG00000011065	ENSBGRT00000020451	0
chr10	52019032	52019844	813	*	Promoter (<=1kb)	10	52019567	52058017	38451	1	gene:ENSBGRG00000011065	ENSBGRT00000020451	0
chr10	52107941	52108686	746	*	Promoter (<=1kb)	10	52108510	52187172	78663	1	gene:ENSBGRG00000011302	ENSBGRT00000020957	0
chr10	52107941	52108906	966	*	Promoter (<=1kb)	10	52108510	52187172	78663	1	gene:ENSBGRG00000011302	ENSBGRT00000020957	0
chr10	52108024	52108906	883	*	Promoter (<=1kb)	10	52108510	52187172	78663	1	gene:ENSBGRG00000011302	ENSBGRT00000020957	0
chr10	52248643	52250132	1490	*	Promoter (1-2kb)	10	52251639	52256978	5340	1	gene:ENSBGRG00000011553	ENSBGRT00000021088	-1507
chr10	52248643	52250246	1604	*	Promoter (1-2kb)	10	52251639	52256978	5340	1	gene:ENSBGRG00000011553	ENSBGRT00000021088	-1393
chr10	52249224	52250246	1023	*	Promoter (1-2kb)	10	52251639	52256978	5340	1	gene:ENSBGRG00000011553	ENSBGRT00000021088	-1393
chr10	52452074	52452407	334	*	Intron (ENSBGRT00000021948/gene:ENSBGRG00000011672, intron 1 of 31)	10	52296447	52496435	199989	2	gene:ENSBGRG00000011672	ENSBGRT00000021948	44028
chr10	52496280	52496772	493	*	Promoter (<=1kb)	10	52296447	52496435	199989	2	gene:ENSBGRG00000011672	ENSBGRT00000021948	0
chr10	52563712	52563924	213	*	Distal Intergenic	10	52570503	52604605	34103	2	gene:ENSBGRG00000012139	ENSBGRT00000022240	40681
chr10	52916940	52917741	802	*	Distal Intergenic	10	52668966	52802251	133286	2	gene:ENSBGRG00000012279	ENSBGRT00000022626	-114689
chr10	52916940	52917833	894	*	Distal Intergenic	10	52668966	52802251	133286	2	gene:ENSBGRG00000012279	ENSBGRT00000022626	-114689
chr10	52917102	52917833	732	*	Distal Intergenic	10	52668966	52802251	133286	2	gene:ENSBGRG00000012279	ENSBGRT00000022626	-114851
chr10	52999566	52999861	296	*	Distal Intergenic	10	53130441	53149645	19205	1	gene:ENSBGRG00000012418	ENSBGRT00000022920	-130580
chr10	52999600	52999925	326	*	Distal Intergenic	10	53130441	53149645	19205	1	gene:ENSBGRG00000012418	ENSBGRT00000022920	-130516
chr10	53122010	53122242	233	*	Distal Intergenic	10	53130441	53149645	19205	1	gene:ENSBGRG00000012418	ENSBGRT00000022920	-8199
chr10	53172265	53173153	889	*	Promoter (<=1kb)	10	53151055	53173079	22025	2	gene:ENSBGRG00000012582	ENSBGRT00000023027	0
chr10	53172272	53173142	871	*	Promoter (<=1kb)	10	53151055	53173079	22025	2	gene:ENSBGRG00000012582	ENSBGRT00000023027	0
chr10	53501357	53501760	404	*	Distal Intergenic	10	53305923	53360135	54213	2	gene:ENSBGRG00000012696	ENSBGRT00000024632	-141222
chr10	53710278	53711008	731	*	Distal Intergenic	10	53305923	53360135	54213	2	gene:ENSBGRG00000012696	ENSBGRT00000024632	-350143
chr10	53710380	53710687	308	*	Distal Intergenic	10	53305923	53360135	54213	2	gene:ENSBGRG00000012696	ENSBGRT00000024632	-350245
chr10	53813116	53813520	405	*	Distal Intergenic	10	53305923	53360135	54213	2	gene:ENSBGRG00000012696	ENSBGRT00000024632	-452981
chr10	53847577	53847813	237	*	Distal Intergenic	10	54271323	54272351	1029	2	gene:ENSBGRG00000013479	ENSBGRT00000024702	424538
chr10	53917179	53917580	402	*	Distal Intergenic	10	54271323	54272351	1029	2	gene:ENSBGRG00000013479	ENSBGRT00000024702	354771
chr10	54159957	54160227	271	*	Distal Intergenic	10	54271323	54272351	1029	2	gene:ENSBGRG00000013479	ENSBGRT00000024702	112124
chr10	54426819	54427392	574	*	Distal Intergenic	10	54271323	54272351	1029	2	gene:ENSBGRG00000013491	ENSBGRT00000024730	-154468
chr10	54427007	54427715	709	*	Distal Intergenic	10	54271323	54272351	1029	2	gene:ENSBGRG00000013491	ENSBGRT00000024730	-154656
chr10	54467205	54467558	354	*	Distal Intergenic	10	54271323	54272351	1029	2	gene:ENSBGRG00000013491	ENSBGRT00000024730	-194854
chr10	54478636	54479192	557	*	Distal Intergenic	10	54271323	54272351	1029	2	gene:ENSBGRG00000013491	ENSBGRT00000024730	-206285
chr10	54515109	54515560	452	*	Distal Intergenic	10	54271323	54272351	1029	2	gene:ENSBGRG00000013491	ENSBGRT00000024730	-242758
chr10	54536516	54536871	356	*	Distal Intergenic	10	54271323	54272351	1029	2	gene:ENSBGRG00000013491	ENSBGRT00000024730	-264165
chr10	54650183	54650402	220	*	Distal Intergenic	10	54813385	54814461	1077	1	gene:ENSBGRG00000013503	ENSBGRT00000024752	-162983
chr10	54650183	54650474	292	*	Distal Intergenic	10	54813385	54814461	1077	1	gene:ENSBGRG00000013503	ENSBGRT00000024752	-162911
chr10	54650235	54650474	240	*	Distal Intergenic	10	54813385	54814461	1077	1	gene:ENSBGRG00000013503	ENSBGRT00000024752	-162911
chr10	54650703	54650953	251	*	Distal Intergenic	10	54813385	54814461	1077	1	gene:ENSBGRG00000013503	ENSBGRT00000024752	-162432
chr10	54786251	54786479	229	*	Distal Intergenic	10	54813385	54814461	1077	1	gene:ENSBGRG00000013503	ENSBGRT00000024752	-26906
chr10	54828261	54828802	542	*	Distal Intergenic	10	54813385	54814461	1077	1	gene:ENSBGRG00000013520	ENSBGRT00000024777	14876
chr10	54828261	54828807	547	*	Distal Intergenic	10	54813385	54814461	1077	1	gene:ENSBGRG00000013520	ENSBGRT00000024777	14876
chr10	54955200	54955704	505	*	Distal Intergenic	10	54813385	54814461	1077	1	gene:ENSBGRG00000013520	ENSBGRT00000024777	141815
chr10	55073113	55073309	197	*	Distal Intergenic	10	55111035	55112297	1263	2	gene:ENSBGRG00000013525	ENSBGRT00000024787	38988
chr10	55146897	55147656	760	*	5' UTR	10	55146738	55148515	1778	1	gene:ENSBGRG00000013546	ENSBGRT00000024915	159
chr10	55146897	55147876	980	*	5' UTR	10	55146738	55148515	1778	1	gene:ENSBGRG00000013546	ENSBGRT00000024915	159
chr10	55146906	55147422	517	*	5' UTR	10	55146738	55148515	1778	1	gene:ENSBGRG00000013546	ENSBGRT00000024915	168
chr10	55262571	55263021	451	*	Intron (ENSBGRT00000024978/gene:ENSBGRG00000013629, intron 1 of 13)	10	55226651	55263242	36592	2	gene:ENSBGRG00000013629	ENSBGRT00000024978	221
chr10	55262571	55263164	594	*	Intron (ENSBGRT00000024978/gene:ENSBGRG00000013629, intron 1 of 13)	10	55226651	55263242	36592	2	gene:ENSBGRG00000013629	ENSBGRT00000024978	78
chr10	55262666	55263164	499	*	Intron (ENSBGRT00000024978/gene:ENSBGRG00000013629, intron 1 of 13)	10	55226651	55263242	36592	2	gene:ENSBGRG00000013629	ENSBGRT00000024978	78
chr10	55263201	55264038	838	*	Promoter (<=1kb)	10	55226651	55263242	36592	2	gene:ENSBGRG00000013629	ENSBGRT00000024978	0
chr10	55263324	55263960	637	*	Promoter (<=1kb)	10	55229373	55263242	33870	2	gene:ENSBGRG00000013629	ENSBGRT00000025272	-82
chr10	55558807	55559504	698	*	Distal Intergenic	10	55345187	55545098	199912	2	gene:ENSBGRG00000013854	ENSBGRT00000025390	-13709
chr10	55558807	55559507	701	*	Distal Intergenic	10	55345187	55545098	199912	2	gene:ENSBGRG00000013854	ENSBGRT00000025390	-13709
chr10	55558945	55559507	563	*	Distal Intergenic	10	55345187	55545098	199912	2	gene:ENSBGRG00000013854	ENSBGRT00000025390	-13847
chr10	55650647	55651454	808	*	Distal Intergenic	10	55345187	55545098	199912	2	gene:ENSBGRG00000013854	ENSBGRT00000025390	-105549
chr10	55662466	55663838	1373	*	Distal Intergenic	10	55345187	55545098	199912	2	gene:ENSBGRG00000013854	ENSBGRT00000025390	-117368
chr10	55662827	55663726	900	*	Distal Intergenic	10	55345187	55545098	199912	2	gene:ENSBGRG00000013854	ENSBGRT00000025390	-117729
chr10	55662980	55663838	859	*	Distal Intergenic	10	55345187	55545098	199912	2	gene:ENSBGRG00000013854	ENSBGRT00000025390	-117882
chr10	55663958	55664369	412	*	Distal Intergenic	10	55345187	55545098	199912	2	gene:ENSBGRG00000013854	ENSBGRT00000025390	-118860
chr10	55663958	55664433	476	*	Distal Intergenic	10	55345187	55545098	199912	2	gene:ENSBGRG00000013854	ENSBGRT00000025390	-118860
chr10	55664026	55664433	408	*	Distal Intergenic	10	55345187	55545098	199912	2	gene:ENSBGRG00000013854	ENSBGRT00000025390	-118928
chr10	55691384	55691807	424	*	Distal Intergenic	10	55345187	55545098	199912	2	gene:ENSBGRG00000013854	ENSBGRT00000025390	-146286
chr10	55811510	55811745	236	*	Distal Intergenic	10	55345187	55545098	199912	2	gene:ENSBGRG00000013854	ENSBGRT00000025390	-266412
chr10	56002691	56003127	437	*	Distal Intergenic	10	55345187	55545098	199912	2	gene:ENSBGRG00000013854	ENSBGRT00000025390	-457593
chr10	56260779	56261072	294	*	Distal Intergenic	10	55345187	55545098	199912	2	gene:ENSBGRG00000013854	ENSBGRT00000025390	-715681
chr10	56603404	56603854	451	*	Distal Intergenic	10	56988105	56990916	2812	2	gene:ENSBGRG00000013908	ENSBGRT00000025549	387062
chr10	56766671	56766837	167	*	Distal Intergenic	10	56988105	56990916	2812	2	gene:ENSBGRG00000013908	ENSBGRT00000025549	224079
chr10	5703105	5703407	303	*	Intron (ENSBGRT00000039538/gene:ENSBGRG00000020833, intron 22 of 75)	10	5296910	5569331	272422	2	gene:ENSBGRG00000020833	ENSBGRT00000039693	-133774
chr10	57085223	57085538	316	*	Intron (ENSBGRT00000025519/gene:ENSBGRG00000013908, intron 1 of 1)	10	56988105	57156614	168510	2	gene:ENSBGRG00000013908	ENSBGRT00000025519	71076
chr10	57158400	57158629	230	*	Promoter (1-2kb)	10	57144698	57156614	11917	2	gene:ENSBGRG00000013908	ENSBGRT00000025592	-1786
chr10	57356954	57358242	1289	*	Exon (ENSBGRT00000010095/gene:ENSBGRG00000005476, exon 3 of 3)	10	57335498	57458282	122785	1	gene:ENSBGRG00000005373	ENSBGRT00000010033	21456
chr10	57356954	57358243	1290	*	Exon (ENSBGRT00000010095/gene:ENSBGRG00000005476, exon 3 of 3)	10	57335498	57458282	122785	1	gene:ENSBGRG00000005373	ENSBGRT00000010033	21456
chr10	57357340	57358243	904	*	Exon (ENSBGRT00000010095/gene:ENSBGRG00000005476, exon 3 of 3)	10	57335498	57458282	122785	1	gene:ENSBGRG00000005373	ENSBGRT00000010033	21842
chr10	57467769	57468040	272	*	Downstream (<1kb)	10	57468697	57469941	1245	2	gene:ENSBGRG00000005502	ENSBGRT00000010130	1901
chr10	57469462	57470140	679	*	Promoter (<=1kb)	10	57468697	57469941	1245	2	gene:ENSBGRG00000005502	ENSBGRT00000010130	0
chr10	57469462	57470211	750	*	Promoter (<=1kb)	10	57468697	57469941	1245	2	gene:ENSBGRG00000005502	ENSBGRT00000010130	0
chr10	57469485	57470211	727	*	Promoter (<=1kb)	10	57468697	57469941	1245	2	gene:ENSBGRG00000005502	ENSBGRT00000010130	0
chr10	57490043	57491180	1138	*	Promoter (<=1kb)	10	57489155	57490453	1299	2	gene:ENSBGRG00000005510	ENSBGRT00000010152	0
chr10	57490098	57490881	784	*	Promoter (<=1kb)	10	57489155	57490453	1299	2	gene:ENSBGRG00000005510	ENSBGRT00000010152	0
chr10	57574656	57575381	726	*	Distal Intergenic	10	57610168	57667996	57829	1	gene:ENSBGRG00000005532	ENSBGRT00000010207	-34787
chr10	57574656	57575482	827	*	Distal Intergenic	10	57610168	57667996	57829	1	gene:ENSBGRG00000005532	ENSBGRT00000010207	-34686
chr10	57574735	57575482	748	*	Distal Intergenic	10	57610168	57667996	57829	1	gene:ENSBGRG00000005532	ENSBGRT00000010207	-34686
chr10	57698250	57698883	634	*	Promoter (<=1kb)	10	57698461	57700760	2300	1	gene:ENSBGRG00000005600	ENSBGRT00000010339	0
chr10	57698250	57698937	688	*	Promoter (<=1kb)	10	57698461	57700760	2300	1	gene:ENSBGRG00000005600	ENSBGRT00000010339	0
chr10	57698383	57698937	555	*	Promoter (<=1kb)	10	57698461	57700760	2300	1	gene:ENSBGRG00000005600	ENSBGRT00000010339	0
chr10	57809878	57810772	895	*	Promoter (<=1kb)	10	57810573	57834201	23629	1	gene:ENSBGRG00000005754	ENSBGRT00000010677	0
chr10	57809878	57810948	1071	*	Promoter (<=1kb)	10	57810573	57834201	23629	1	gene:ENSBGRG00000005754	ENSBGRT00000010677	0
chr10	5794744	5794949	206	*	Intron (ENSBGRT00000039538/gene:ENSBGRG00000020833, intron 1 of 75)	10	5296910	5890662	593753	2	gene:ENSBGRG00000020833	ENSBGRT00000039538	95713
chr10	57991975	57992169	195	*	Distal Intergenic	10	58012174	58022620	10447	1	gene:ENSBGRG00000005878	ENSBGRT00000010949	-20005
chr10	57991975	57992218	244	*	Distal Intergenic	10	58012174	58022620	10447	1	gene:ENSBGRG00000005878	ENSBGRT00000010949	-19956
chr10	57991989	57992218	230	*	Distal Intergenic	10	58012174	58022620	10447	1	gene:ENSBGRG00000005878	ENSBGRT00000010949	-19956
chr10	57992341	57992681	341	*	Distal Intergenic	10	58012174	58022620	10447	1	gene:ENSBGRG00000005878	ENSBGRT00000010949	-19493
chr10	58011644	58012090	447	*	Promoter (<=1kb)	10	58012174	58022620	10447	1	gene:ENSBGRG00000005878	ENSBGRT00000010949	-84
chr10	58056158	58056340	183	*	Promoter (1-2kb)	10	58057453	58111420	53968	1	gene:ENSBGRG00000006026	ENSBGRT00000011229	-1113
chr10	58056977	58057886	910	*	Promoter (<=1kb)	10	58057453	58111420	53968	1	gene:ENSBGRG00000006026	ENSBGRT00000011229	0
chr10	58056977	58058004	1028	*	Promoter (<=1kb)	10	58057453	58111420	53968	1	gene:ENSBGRG00000006026	ENSBGRT00000011229	0
chr10	58057013	58058004	992	*	Promoter (<=1kb)	10	58057453	58111420	53968	1	gene:ENSBGRG00000006026	ENSBGRT00000011229	0
chr10	58127872	58128833	962	*	Promoter (<=1kb)	10	58116650	58128644	11995	2	gene:ENSBGRG00000006132	ENSBGRT00000011290	0
chr10	58128114	58128833	720	*	Promoter (<=1kb)	10	58116650	58128644	11995	2	gene:ENSBGRG00000006132	ENSBGRT00000011290	0
chr10	58128236	58128797	562	*	Promoter (<=1kb)	10	58116650	58128644	11995	2	gene:ENSBGRG00000006132	ENSBGRT00000011290	0
chr10	58194525	58195045	521	*	Distal Intergenic	10	58219752	58275047	55296	1	gene:ENSBGRG00000006177	ENSBGRT00000011392	-24707
chr10	58446597	58446858	262	*	Distal Intergenic	10	58509480	58518349	8870	1	gene:ENSBGRG00000006319	ENSBGRT00000011801	-62622
chr10	58509002	58509598	597	*	Promoter (<=1kb)	10	58509480	58518349	8870	1	gene:ENSBGRG00000006319	ENSBGRT00000011801	0
chr10	58509325	58509624	300	*	Promoter (<=1kb)	10	58509480	58518349	8870	1	gene:ENSBGRG00000006319	ENSBGRT00000011801	0
chr10	58706867	58707491	625	*	Promoter (<=1kb)	10	58707233	58787361	80129	1	gene:ENSBGRG00000006916	ENSBGRT00000013020	0
chr10	58854781	58855974	1194	*	5' UTR	10	58813385	58858894	45510	2	gene:ENSBGRG00000007399	ENSBGRT00000013660	2920
chr10	58854781	58855975	1195	*	5' UTR	10	58813385	58858894	45510	2	gene:ENSBGRG00000007399	ENSBGRT00000013660	2919
chr10	58854918	58855975	1058	*	5' UTR	10	58813385	58858894	45510	2	gene:ENSBGRG00000007399	ENSBGRT00000013660	2919
chr10	58916698	58917842	1145	*	Promoter (<=1kb)	10	58916874	58945260	28387	1	gene:ENSBGRG00000007754	ENSBGRT00000014197	0
chr10	58916698	58917955	1258	*	Promoter (<=1kb)	10	58916874	58945260	28387	1	gene:ENSBGRG00000007754	ENSBGRT00000014197	0
chr10	58916878	58917955	1078	*	5' UTR	10	58916874	58945260	28387	1	gene:ENSBGRG00000007754	ENSBGRT00000014197	4
chr10	59048060	59048477	418	*	Promoter (<=1kb)	10	59049291	59513554	464264	1	gene:ENSBGRG00000007815	ENSBGRT00000014389	-814
chr10	59048604	59048906	303	*	Promoter (<=1kb)	10	59049291	59513554	464264	1	gene:ENSBGRG00000007815	ENSBGRT00000014389	-385
chr10	59174864	59175705	842	*	Intron (ENSBGRT00000014389/gene:ENSBGRG00000007815, intron 1 of 7)	10	59049291	59513554	464264	1	gene:ENSBGRG00000007815	ENSBGRT00000014389	125573
chr10	59473650	59473918	269	*	Intron (ENSBGRT00000014389/gene:ENSBGRG00000007815, intron 7 of 7)	10	59514679	59515251	573	1	gene:ENSBGRG00000007952	ENSBGRT00000014553	-40761
chr10	59562734	59562984	251	*	Distal Intergenic	10	59549446	59549571	126	1	gene:ENSBGRG00000008002	ENSBGRT00000014602	13288
chr10	5963178	5964026	849	*	Distal Intergenic	10	5984273	5985136	864	2	gene:ENSBGRG00000021613	ENSBGRT00000039884	21110
chr10	5963178	5964112	935	*	Distal Intergenic	10	5984273	5985136	864	2	gene:ENSBGRG00000021613	ENSBGRT00000039884	21024
chr10	596802	598136	1335	*	Distal Intergenic	10	509275	551685	42411	2	gene:ENSBGRG00000018099	ENSBGRT00000033160	-45117
chr10	596802	598231	1430	*	Distal Intergenic	10	509275	551685	42411	2	gene:ENSBGRG00000018099	ENSBGRT00000033160	-45117
chr10	597180	598231	1052	*	Distal Intergenic	10	509275	551685	42411	2	gene:ENSBGRG00000018099	ENSBGRT00000033160	-45495
chr10	59806776	59808064	1289	*	Promoter (<=1kb)	10	59648011	59807826	159816	2	gene:ENSBGRG00000008030	ENSBGRT00000015131	0
chr10	59806776	59808202	1427	*	Promoter (<=1kb)	10	59648011	59807826	159816	2	gene:ENSBGRG00000008030	ENSBGRT00000015131	0
chr10	59806802	59808202	1401	*	Promoter (<=1kb)	10	59648011	59807826	159816	2	gene:ENSBGRG00000008030	ENSBGRT00000015131	0
chr10	5984194	5985080	887	*	Exon (ENSBGRT00000039884/gene:ENSBGRG00000021613, exon 1 of 1)	10	5984273	5985136	864	2	gene:ENSBGRG00000021613	ENSBGRT00000039884	56
chr10	5984194	5985577	1384	*	Promoter (<=1kb)	10	5984273	5985136	864	2	gene:ENSBGRG00000021613	ENSBGRT00000039884	0
chr10	5984201	5985407	1207	*	Promoter (<=1kb)	10	5984273	5985136	864	2	gene:ENSBGRG00000021613	ENSBGRT00000039884	0
chr10	60017069	60018606	1538	*	Promoter (<=1kb)	10	60017706	60030157	12452	1	gene:ENSBGRG00000008713	ENSBGRT00000015973	0
chr10	60017069	60018612	1544	*	Promoter (<=1kb)	10	60017706	60030157	12452	1	gene:ENSBGRG00000008713	ENSBGRT00000015973	0
chr10	60017664	60018612	949	*	Promoter (<=1kb)	10	60017706	60030157	12452	1	gene:ENSBGRG00000008713	ENSBGRT00000015973	0
chr10	60060403	60061348	946	*	Promoter (2-3kb)	10	59962845	60058162	95318	2	gene:ENSBGRG00000008532	ENSBGRT00000015776	-2241
chr10	60060464	60060695	232	*	Promoter (2-3kb)	10	59962845	60058162	95318	2	gene:ENSBGRG00000008532	ENSBGRT00000015776	-2302
chr10	60060890	60061322	433	*	Promoter (2-3kb)	10	59962845	60058162	95318	2	gene:ENSBGRG00000008532	ENSBGRT00000015776	-2728
chr10	6015843	6016506	664	*	Distal Intergenic	10	5984273	5985136	864	2	gene:ENSBGRG00000021613	ENSBGRT00000039884	-30707
chr10	6015955	6016432	478	*	Distal Intergenic	10	5984273	5985136	864	2	gene:ENSBGRG00000021613	ENSBGRT00000039884	-30819
chr10	6016527	6016846	320	*	Distal Intergenic	10	5984273	5985136	864	2	gene:ENSBGRG00000021613	ENSBGRT00000039884	-31391
chr10	60230819	60231110	292	*	Promoter (<=1kb)	10	60085447	60231067	145621	2	gene:ENSBGRG00000008804	ENSBGRT00000016725	0
chr10	60231192	60231873	682	*	Promoter (<=1kb)	10	60085447	60231067	145621	2	gene:ENSBGRG00000008804	ENSBGRT00000016804	-125
chr10	60231192	60232080	889	*	Promoter (<=1kb)	10	60085447	60231067	145621	2	gene:ENSBGRG00000008804	ENSBGRT00000016804	-125
chr10	60231247	60232080	834	*	Promoter (<=1kb)	10	60085447	60231067	145621	2	gene:ENSBGRG00000008804	ENSBGRT00000016804	-180
chr10	60252426	60252918	493	*	Distal Intergenic	10	60085447	60231067	145621	2	gene:ENSBGRG00000008804	ENSBGRT00000016804	-21359
chr10	60319898	60320270	373	*	Distal Intergenic	10	60279219	60280673	1455	2	gene:ENSBGRG00000009287	ENSBGRT00000017002	-39225
chr10	60320090	60320513	424	*	Distal Intergenic	10	60279219	60280673	1455	2	gene:ENSBGRG00000009287	ENSBGRT00000017002	-39417
chr10	60320141	60320557	417	*	Distal Intergenic	10	60279219	60280673	1455	2	gene:ENSBGRG00000009287	ENSBGRT00000017002	-39468
chr10	60532912	60534082	1171	*	Promoter (<=1kb)	10	60345130	60532169	187040	2	gene:ENSBGRG00000009304	ENSBGRT00000017239	-743
chr10	60532912	60534120	1209	*	Promoter (<=1kb)	10	60345130	60532169	187040	2	gene:ENSBGRG00000009304	ENSBGRT00000017239	-743
chr10	60533086	60534120	1035	*	Promoter (<=1kb)	10	60345130	60532169	187040	2	gene:ENSBGRG00000009304	ENSBGRT00000017239	-917
chr10	6069739	6070944	1206	*	Promoter (<=1kb)	10	6070632	6070892	261	1	gene:ENSBGRG00000021621	ENSBGRT00000039903	0
chr10	6070205	6070837	633	*	Promoter (<=1kb)	10	6070632	6070892	261	1	gene:ENSBGRG00000021621	ENSBGRT00000039903	0
chr10	60777610	60778448	839	*	Distal Intergenic	10	60747034	60748089	1056	2	gene:ENSBGRG00000009457	ENSBGRT00000017330	-29521
chr10	60949278	60949648	371	*	Distal Intergenic	10	60901667	60905728	4062	2	gene:ENSBGRG00000009476	ENSBGRT00000017376	-43550
chr10	60957479	60957823	345	*	Distal Intergenic	10	60901667	60905728	4062	2	gene:ENSBGRG00000009476	ENSBGRT00000017376	-51751
chr10	60986698	60987190	493	*	Distal Intergenic	10	60901667	60905728	4062	2	gene:ENSBGRG00000009476	ENSBGRT00000017376	-80970
chr10	60986706	60987162	457	*	Distal Intergenic	10	60901667	60905728	4062	2	gene:ENSBGRG00000009476	ENSBGRT00000017376	-80978
chr10	61193508	61194112	605	*	Distal Intergenic	10	60901667	60905728	4062	2	gene:ENSBGRG00000009476	ENSBGRT00000017376	-287780
chr10	61424257	61424819	563	*	Distal Intergenic	10	60901667	60905728	4062	2	gene:ENSBGRG00000009476	ENSBGRT00000017376	-518529
chr10	6150990	6151907	918	*	Distal Intergenic	10	6180716	6218572	37857	1	gene:ENSBGRG00000021634	ENSBGRT00000039942	-28809
chr10	6150990	6151912	923	*	Distal Intergenic	10	6180716	6218572	37857	1	gene:ENSBGRG00000021634	ENSBGRT00000039942	-28804
chr10	6151194	6151912	719	*	Distal Intergenic	10	6180716	6218572	37857	1	gene:ENSBGRG00000021634	ENSBGRT00000039942	-28804
chr10	61641787	61642363	577	*	Distal Intergenic	10	60901667	60905728	4062	2	gene:ENSBGRG00000009476	ENSBGRT00000017376	-736059
chr10	61641996	61642264	269	*	Distal Intergenic	10	60901667	60905728	4062	2	gene:ENSBGRG00000009476	ENSBGRT00000017376	-736268
chr10	61701259	61701590	332	*	Distal Intergenic	10	60901667	60905728	4062	2	gene:ENSBGRG00000009476	ENSBGRT00000017376	-795531
chr10	61874091	61874331	241	*	Distal Intergenic	10	62559581	62559662	82	2	gene:ENSBGRG00000009734	ENSBGRT00000017858	685331
chr10	6194618	6194899	282	*	Intron (ENSBGRT00000039942/gene:ENSBGRG00000021634, intron 2 of 3)	10	6180716	6218572	37857	1	gene:ENSBGRG00000021634	ENSBGRT00000039942	13902
chr10	62120400	62120755	356	*	Distal Intergenic	10	62559581	62559662	82	2	gene:ENSBGRG00000009734	ENSBGRT00000017858	438907
chr10	62120400	62120772	373	*	Distal Intergenic	10	62559581	62559662	82	2	gene:ENSBGRG00000009734	ENSBGRT00000017858	438890
chr10	62120405	62120772	368	*	Distal Intergenic	10	62559581	62559662	82	2	gene:ENSBGRG00000009734	ENSBGRT00000017858	438890
chr10	62370871	62371305	435	*	Intron (ENSBGRT00000017571/gene:ENSBGRG00000009545, intron 32 of 33)	10	62559581	62559662	82	2	gene:ENSBGRG00000009734	ENSBGRT00000017858	188357
chr10	62370927	62371168	242	*	Intron (ENSBGRT00000017571/gene:ENSBGRG00000009545, intron 32 of 33)	10	62559581	62559662	82	2	gene:ENSBGRG00000009734	ENSBGRT00000017858	188494
chr10	62582915	62583096	182	*	Intron (ENSBGRT00000017571/gene:ENSBGRG00000009545, intron 2 of 33)	10	62359471	62585084	225614	2	gene:ENSBGRG00000009545	ENSBGRT00000017571	1988
chr10	62871753	62872213	461	*	Distal Intergenic	10	62658303	62659454	1152	1	gene:ENSBGRG00000009758	ENSBGRT00000017903	213450
chr10	6290109	6290891	783	*	Promoter (<=1kb)	10	6272858	6290498	17641	2	gene:ENSBGRG00000021729	ENSBGRT00000040278	0
chr10	6290109	6290911	803	*	Promoter (<=1kb)	10	6272858	6290498	17641	2	gene:ENSBGRG00000021729	ENSBGRT00000040278	0
chr10	6290137	6290911	775	*	Promoter (<=1kb)	10	6272858	6290498	17641	2	gene:ENSBGRG00000021729	ENSBGRT00000040278	0
chr10	6290981	6291220	240	*	Promoter (<=1kb)	10	6272858	6290498	17641	2	gene:ENSBGRG00000021729	ENSBGRT00000040278	-483
chr10	63045458	63045726	269	*	Distal Intergenic	10	62658303	62659454	1152	1	gene:ENSBGRG00000009758	ENSBGRT00000017903	387155
chr10	63485156	63486179	1024	*	Distal Intergenic	10	63690666	63733719	43054	1	gene:ENSBGRG00000009792	ENSBGRT00000018053	-204487
chr10	63485156	63486323	1168	*	Distal Intergenic	10	63690666	63733719	43054	1	gene:ENSBGRG00000009792	ENSBGRT00000018053	-204343
chr10	63485356	63486323	968	*	Distal Intergenic	10	63690666	63733719	43054	1	gene:ENSBGRG00000009792	ENSBGRT00000018053	-204343
chr10	63689943	63690638	696	*	Promoter (<=1kb)	10	63690666	63733719	43054	1	gene:ENSBGRG00000009792	ENSBGRT00000018053	-28
chr10	63689943	63690647	705	*	Promoter (<=1kb)	10	63690666	63733719	43054	1	gene:ENSBGRG00000009792	ENSBGRT00000018053	-19
chr10	63690174	63690647	474	*	Promoter (<=1kb)	10	63690666	63733719	43054	1	gene:ENSBGRG00000009792	ENSBGRT00000018053	-19
chr10	63691255	63691718	464	*	Intron (ENSBGRT00000018053/gene:ENSBGRG00000009792, intron 1 of 12)	10	63690666	63737023	46358	1	gene:ENSBGRG00000009792	ENSBGRT00000017959	589
chr10	63691255	63691765	511	*	Intron (ENSBGRT00000018053/gene:ENSBGRG00000009792, intron 1 of 12)	10	63690666	63737023	46358	1	gene:ENSBGRG00000009792	ENSBGRT00000017959	589
chr10	63691344	63691765	422	*	Intron (ENSBGRT00000018053/gene:ENSBGRG00000009792, intron 1 of 12)	10	63690666	63737023	46358	1	gene:ENSBGRG00000009792	ENSBGRT00000017959	678
chr10	63777177	63778218	1042	*	Promoter (<=1kb)	10	63742953	63777797	34845	2	gene:ENSBGRG00000009954	ENSBGRT00000018369	0
chr10	63777197	63778218	1022	*	Promoter (<=1kb)	10	63742953	63777797	34845	2	gene:ENSBGRG00000009954	ENSBGRT00000018369	0
chr10	63777535	63778160	626	*	Promoter (<=1kb)	10	63742953	63777797	34845	2	gene:ENSBGRG00000009954	ENSBGRT00000018369	0
chr10	63865021	63865395	375	*	Distal Intergenic	10	63897884	63992118	94235	1	gene:ENSBGRG00000010069	ENSBGRT00000018447	-32489
chr10	63865093	63865393	301	*	Distal Intergenic	10	63897884	63992118	94235	1	gene:ENSBGRG00000010069	ENSBGRT00000018447	-32491
chr10	63865554	63865885	332	*	Distal Intergenic	10	63897884	63992118	94235	1	gene:ENSBGRG00000010069	ENSBGRT00000018447	-31999
chr10	63887809	63888035	227	*	Distal Intergenic	10	63897884	63992118	94235	1	gene:ENSBGRG00000010069	ENSBGRT00000018447	-9849
chr10	63965897	63966673	777	*	Intron (ENSBGRT00000018447/gene:ENSBGRG00000010069, intron 2 of 2)	10	63944575	64002328	57754	1	gene:ENSBGRG00000010069	ENSBGRT00000018495	21322
chr10	64009838	64010290	453	*	Distal Intergenic	10	63994962	63996665	1704	2	gene:ENSBGRG00000010155	ENSBGRT00000018596	-13173
chr10	64062036	64063245	1210	*	Promoter (<=1kb)	10	64062484	64082642	20159	1	gene:ENSBGRG00000010267	ENSBGRT00000018907	0
chr10	64062121	64063245	1125	*	Promoter (<=1kb)	10	64062484	64082642	20159	1	gene:ENSBGRG00000010267	ENSBGRT00000018907	0
chr10	64369812	64370225	414	*	Distal Intergenic	10	64425391	64426632	1242	1	gene:ENSBGRG00000010411	ENSBGRT00000019072	-55166
chr10	64706122	64706412	291	*	Intron (ENSBGRT00000020879/gene:ENSBGRG00000010492, intron 9 of 39)	10	64451120	64901549	450430	2	gene:ENSBGRG00000010492	ENSBGRT00000020879	195137
chr10	64753062	64753577	516	*	Intron (ENSBGRT00000020879/gene:ENSBGRG00000010492, intron 7 of 39)	10	64451120	64901549	450430	2	gene:ENSBGRG00000010492	ENSBGRT00000020879	147972
chr10	64763466	64763747	282	*	Intron (ENSBGRT00000020879/gene:ENSBGRG00000010492, intron 5 of 39)	10	64451120	64901549	450430	2	gene:ENSBGRG00000010492	ENSBGRT00000020879	137802
chr10	65076578	65077200	623	*	Promoter (2-3kb)	10	65079809	66356758	1276950	1	gene:ENSBGRG00000011644	ENSBGRT00000021420	-2609
chr10	65475133	65475742	610	*	Intron (ENSBGRT00000021420/gene:ENSBGRG00000011644, intron 1 of 6)	10	65079809	66356758	1276950	1	gene:ENSBGRG00000011644	ENSBGRT00000021420	395324
chr10	65475218	65475742	525	*	Intron (ENSBGRT00000021420/gene:ENSBGRG00000011644, intron 1 of 6)	10	65079809	66356758	1276950	1	gene:ENSBGRG00000011644	ENSBGRT00000021420	395409
chr10	65748351	65748840	490	*	Intron (ENSBGRT00000021420/gene:ENSBGRG00000011644, intron 2 of 6)	10	65897950	65899038	1089	2	gene:ENSBGRG00000011806	ENSBGRT00000021502	150198
chr10	66058162	66058629	468	*	Intron (ENSBGRT00000021420/gene:ENSBGRG00000011644, intron 3 of 6)	10	65897950	65899038	1089	2	gene:ENSBGRG00000011830	ENSBGRT00000021547	-159124
chr10	66151634	66152274	641	*	Intron (ENSBGRT00000021420/gene:ENSBGRG00000011644, intron 3 of 6)	10	66353647	66353754	108	1	gene:ENSBGRG00000011838	ENSBGRT00000021569	-201373
chr10	66156	66555	400	*	3' UTR	10	61604	67076	5473	1	gene:ENSBGRG00000015997	ENSBGRT00000029535	4552
chr10	66243106	66243525	420	*	Intron (ENSBGRT00000021420/gene:ENSBGRG00000011644, intron 4 of 6)	10	66353647	66353754	108	1	gene:ENSBGRG00000011838	ENSBGRT00000021569	-110122
chr10	66315	66845	531	*	3' UTR	10	61604	67076	5473	1	gene:ENSBGRG00000015997	ENSBGRT00000029535	4711
chr10	66402581	66403669	1089	*	Distal Intergenic	10	66353647	66353754	108	1	gene:ENSBGRG00000011838	ENSBGRT00000021569	48934
chr10	66402581	66403694	1114	*	Distal Intergenic	10	66353647	66353754	108	1	gene:ENSBGRG00000011838	ENSBGRT00000021569	48934
chr10	66402666	66403694	1029	*	Distal Intergenic	10	66353647	66353754	108	1	gene:ENSBGRG00000011838	ENSBGRT00000021569	49019
chr10	6648610	6649259	650	*	Distal Intergenic	10	6656684	6677206	20523	1	gene:ENSBGRG00000022385	ENSBGRT00000041388	-7425
chr10	66494084	66494734	651	*	Exon (ENSBGRT00000022036/gene:ENSBGRG00000011871, exon 1 of 6)	10	66493853	66636648	142796	1	gene:ENSBGRG00000011871	ENSBGRT00000021848	231
chr10	66510424	66511111	688	*	Intron (ENSBGRT00000022036/gene:ENSBGRG00000011871, intron 1 of 5)	10	66493853	66636648	142796	1	gene:ENSBGRG00000011871	ENSBGRT00000021848	16571
chr10	66533	66845	313	*	3' UTR	10	61604	67076	5473	1	gene:ENSBGRG00000015997	ENSBGRT00000029535	4929
chr10	6656359	6656730	372	*	Promoter (<=1kb)	10	6656684	6677206	20523	1	gene:ENSBGRG00000022385	ENSBGRT00000041388	0
chr10	66643243	66643489	247	*	Distal Intergenic	10	66676837	66776906	100070	1	gene:ENSBGRG00000012133	ENSBGRT00000022997	-33348
chr10	66676585	66677004	420	*	Promoter (<=1kb)	10	66676837	66776906	100070	1	gene:ENSBGRG00000012133	ENSBGRT00000022997	0
chr10	66676585	66677264	680	*	Promoter (<=1kb)	10	66676837	66776906	100070	1	gene:ENSBGRG00000012133	ENSBGRT00000022997	0
chr10	66676591	66677264	674	*	Promoter (<=1kb)	10	66676837	66776906	100070	1	gene:ENSBGRG00000012133	ENSBGRT00000022997	0
chr10	66806076	66806822	747	*	Promoter (<=1kb)	10	66766939	66806613	39675	2	gene:ENSBGRG00000012727	ENSBGRT00000023390	0
chr10	66806076	66807189	1114	*	Promoter (<=1kb)	10	66766939	66806613	39675	2	gene:ENSBGRG00000012727	ENSBGRT00000023390	0
chr10	66806129	66807080	952	*	Promoter (<=1kb)	10	66766939	66806613	39675	2	gene:ENSBGRG00000012727	ENSBGRT00000023390	0
chr10	66862928	66863483	556	*	Distal Intergenic	10	66766939	66806613	39675	2	gene:ENSBGRG00000012727	ENSBGRT00000023457	-56315
chr10	66928349	66928689	341	*	Distal Intergenic	10	66766939	66806613	39675	2	gene:ENSBGRG00000012727	ENSBGRT00000023457	-121736
chr10	6720756	6721680	925	*	Promoter (<=1kb)	10	6689537	6721097	31561	2	gene:ENSBGRG00000022454	ENSBGRT00000041444	0
chr10	6720816	6721594	779	*	Promoter (<=1kb)	10	6689537	6721097	31561	2	gene:ENSBGRG00000022454	ENSBGRT00000041444	0
chr10	67254457	67255261	805	*	Promoter (<=1kb)	10	67254907	67266568	11662	1	gene:ENSBGRG00000012881	ENSBGRT00000023542	0
chr10	67254457	67255277	821	*	Promoter (<=1kb)	10	67254907	67266568	11662	1	gene:ENSBGRG00000012881	ENSBGRT00000023542	0
chr10	67299564	67301094	1531	*	Distal Intergenic	10	67282011	67283291	1281	1	gene:ENSBGRG00000012929	ENSBGRT00000023613	17553
chr10	67299564	67301160	1597	*	Distal Intergenic	10	67282011	67283291	1281	1	gene:ENSBGRG00000012929	ENSBGRT00000023613	17553
chr10	67299850	67301160	1311	*	Distal Intergenic	10	67282011	67283291	1281	1	gene:ENSBGRG00000012929	ENSBGRT00000023613	17839
chr10	67388893	67389154	262	*	Intron (ENSBGRT00000023802/gene:ENSBGRG00000012960, intron 2 of 15)	10	67384651	67385796	1146	2	gene:ENSBGRG00000013105	ENSBGRT00000023922	-3097
chr10	67388893	67389172	280	*	Intron (ENSBGRT00000023802/gene:ENSBGRG00000012960, intron 2 of 15)	10	67384651	67385796	1146	2	gene:ENSBGRG00000013105	ENSBGRT00000023922	-3097
chr10	67388917	67389172	256	*	Intron (ENSBGRT00000023802/gene:ENSBGRG00000012960, intron 2 of 15)	10	67384651	67385796	1146	2	gene:ENSBGRG00000013105	ENSBGRT00000023922	-3121
chr10	67502946	67503836	891	*	Promoter (<=1kb)	10	67503459	67514816	11358	1	gene:ENSBGRG00000013142	ENSBGRT00000024130	0
chr10	67502968	67503816	849	*	Promoter (<=1kb)	10	67503459	67514816	11358	1	gene:ENSBGRG00000013142	ENSBGRT00000024130	0
chr10	67528607	67529572	966	*	Promoter (<=1kb)	10	67529016	67570214	41199	1	gene:ENSBGRG00000013274	ENSBGRT00000025609	0
chr10	67528607	67529668	1062	*	Promoter (<=1kb)	10	67529016	67570214	41199	1	gene:ENSBGRG00000013274	ENSBGRT00000025609	0
chr10	67528658	67529668	1011	*	Promoter (<=1kb)	10	67529016	67570214	41199	1	gene:ENSBGRG00000013274	ENSBGRT00000025609	0
chr10	67608644	67609505	862	*	Distal Intergenic	10	67529016	67598835	69820	1	gene:ENSBGRG00000013274	ENSBGRT00000024990	79628
chr10	67608765	67609395	631	*	Distal Intergenic	10	67529016	67598835	69820	1	gene:ENSBGRG00000013274	ENSBGRT00000024990	79749
chr10	67629263	67629458	196	*	Distal Intergenic	10	67529016	67598835	69820	1	gene:ENSBGRG00000013274	ENSBGRT00000024990	100247
chr10	67645411	67645691	281	*	Distal Intergenic	10	67529016	67598835	69820	1	gene:ENSBGRG00000013274	ENSBGRT00000024990	116395
chr10	67917376	67917873	498	*	Promoter (<=1kb)	10	67917853	67927876	10024	1	gene:ENSBGRG00000014029	ENSBGRT00000025837	0
chr10	67917402	67917838	437	*	Promoter (<=1kb)	10	67917853	67927876	10024	1	gene:ENSBGRG00000014029	ENSBGRT00000025837	-15
chr10	67918016	67918358	343	*	Intron (ENSBGRT00000025837/gene:ENSBGRG00000014029, intron 1 of 1)	10	67917853	67927876	10024	1	gene:ENSBGRG00000014029	ENSBGRT00000025837	163
chr10	68771321	68772199	879	*	Intron (ENSBGRT00000026096/gene:ENSBGRG00000014181, intron 1 of 4)	10	68771075	68878063	106989	1	gene:ENSBGRG00000014181	ENSBGRT00000026031	246
chr10	68771321	68772272	952	*	Intron (ENSBGRT00000026096/gene:ENSBGRG00000014181, intron 1 of 4)	10	68771075	68878063	106989	1	gene:ENSBGRG00000014181	ENSBGRT00000026031	246
chr10	68771661	68772272	612	*	Intron (ENSBGRT00000026096/gene:ENSBGRG00000014181, intron 1 of 4)	10	68771075	68878063	106989	1	gene:ENSBGRG00000014181	ENSBGRT00000026031	586
chr10	68772917	68773266	350	*	Intron (ENSBGRT00000026096/gene:ENSBGRG00000014181, intron 1 of 4)	10	68771075	68878063	106989	1	gene:ENSBGRG00000014181	ENSBGRT00000026031	1842
chr10	68941812	68943231	1420	*	Distal Intergenic	10	68950713	68970752	20040	1	gene:ENSBGRG00000014259	ENSBGRT00000026177	-7482
chr10	68941812	68943286	1475	*	Distal Intergenic	10	68950713	68970752	20040	1	gene:ENSBGRG00000014259	ENSBGRT00000026177	-7427
chr10	68942003	68943286	1284	*	Distal Intergenic	10	68950713	68970752	20040	1	gene:ENSBGRG00000014259	ENSBGRT00000026177	-7427
chr10	69031705	69032401	697	*	Promoter (<=1kb)	10	68971021	69031745	60725	2	gene:ENSBGRG00000014297	ENSBGRT00000026381	0
chr10	69031707	69032396	690	*	Promoter (<=1kb)	10	68971021	69031745	60725	2	gene:ENSBGRG00000014297	ENSBGRT00000026381	0
chr10	69216570	69216886	317	*	Intron (ENSBGRT00000026704/gene:ENSBGRG00000014525, intron 2 of 6)	10	69167459	69219462	52004	2	gene:ENSBGRG00000014525	ENSBGRT00000026704	2576
chr10	69217955	69218647	693	*	Exon (ENSBGRT00000026704/gene:ENSBGRG00000014525, exon 1 of 7)	10	69167459	69219462	52004	2	gene:ENSBGRG00000014525	ENSBGRT00000026704	815
chr10	69217955	69218698	744	*	Exon (ENSBGRT00000026704/gene:ENSBGRG00000014525, exon 1 of 7)	10	69167459	69219462	52004	2	gene:ENSBGRG00000014525	ENSBGRT00000026704	764
chr10	69218166	69218698	533	*	Exon (ENSBGRT00000026704/gene:ENSBGRG00000014525, exon 1 of 7)	10	69167459	69219462	52004	2	gene:ENSBGRG00000014525	ENSBGRT00000026704	764
chr10	69339787	69340366	580	*	Distal Intergenic	10	69368670	69548151	179482	1	gene:ENSBGRG00000014629	ENSBGRT00000027039	-28304
chr10	69339787	69340539	753	*	Distal Intergenic	10	69368670	69548151	179482	1	gene:ENSBGRG00000014629	ENSBGRT00000027039	-28131
chr10	69340163	69340539	377	*	Distal Intergenic	10	69368670	69548151	179482	1	gene:ENSBGRG00000014629	ENSBGRT00000027039	-28131
chr10	69368209	69369399	1191	*	Promoter (<=1kb)	10	69368670	69548151	179482	1	gene:ENSBGRG00000014629	ENSBGRT00000027039	0
chr10	69368209	69369511	1303	*	Promoter (<=1kb)	10	69368670	69548151	179482	1	gene:ENSBGRG00000014629	ENSBGRT00000027039	0
chr10	69368230	69369511	1282	*	Promoter (<=1kb)	10	69368670	69548151	179482	1	gene:ENSBGRG00000014629	ENSBGRT00000027039	0
chr10	69442541	69442797	257	*	Intron (ENSBGRT00000027039/gene:ENSBGRG00000014629, intron 7 of 29)	10	69368670	69548151	179482	1	gene:ENSBGRG00000014629	ENSBGRT00000027382	73871
chr10	69476623	69477122	500	*	Intron (ENSBGRT00000027039/gene:ENSBGRG00000014629, intron 15 of 29)	10	69572179	69573417	1239	2	gene:ENSBGRG00000014972	ENSBGRT00000027525	96295
chr10	69508592	69509376	785	*	Intron (ENSBGRT00000027039/gene:ENSBGRG00000014629, intron 23 of 29)	10	69572179	69573417	1239	2	gene:ENSBGRG00000014972	ENSBGRT00000027525	64041
chr10	69508738	69509383	646	*	Intron (ENSBGRT00000027039/gene:ENSBGRG00000014629, intron 23 of 29)	10	69572179	69573417	1239	2	gene:ENSBGRG00000014972	ENSBGRT00000027525	64034
chr10	69509163	69509383	221	*	Intron (ENSBGRT00000027039/gene:ENSBGRG00000014629, intron 23 of 29)	10	69572179	69573417	1239	2	gene:ENSBGRG00000014972	ENSBGRT00000027525	64034
chr10	69695496	69696060	565	*	5' UTR	10	69695259	69932490	237232	1	gene:ENSBGRG00000015027	ENSBGRT00000027631	237
chr10	69695496	69696092	597	*	5' UTR	10	69695259	69932490	237232	1	gene:ENSBGRG00000015027	ENSBGRT00000027631	237
chr10	69695502	69696092	591	*	5' UTR	10	69695259	69932490	237232	1	gene:ENSBGRG00000015027	ENSBGRT00000027631	243
chr10	69696190	69696526	337	*	Intron (ENSBGRT00000027770/gene:ENSBGRG00000015027, intron 1 of 13)	10	69695259	69932490	237232	1	gene:ENSBGRG00000015027	ENSBGRT00000027631	931
chr10	69696291	69696511	221	*	Intron (ENSBGRT00000027770/gene:ENSBGRG00000015027, intron 1 of 13)	10	69695259	69932490	237232	1	gene:ENSBGRG00000015027	ENSBGRT00000027631	1032
chr10	69815445	69815704	260	*	Intron (ENSBGRT00000027770/gene:ENSBGRG00000015027, intron 5 of 13)	10	69716094	69932015	215922	1	gene:ENSBGRG00000015027	ENSBGRT00000027955	99351
chr10	69949615	69950766	1152	*	5' UTR	10	69949294	69976486	27193	1	gene:ENSBGRG00000015372	ENSBGRT00000028394	321
chr10	69949615	69950780	1166	*	5' UTR	10	69949294	69976486	27193	1	gene:ENSBGRG00000015372	ENSBGRT00000028394	321
chr10	69949701	69950780	1080	*	5' UTR	10	69949294	69976486	27193	1	gene:ENSBGRG00000015372	ENSBGRT00000028394	407
chr10	70119105	70119782	678	*	Distal Intergenic	10	70126165	70306720	180556	1	gene:ENSBGRG00000015882	ENSBGRT00000029412	-6383
chr10	70119148	70119782	635	*	Distal Intergenic	10	70126165	70306720	180556	1	gene:ENSBGRG00000015882	ENSBGRT00000029412	-6383
chr10	70187338	70188162	825	*	Intron (ENSBGRT00000029412/gene:ENSBGRG00000015882, intron 8 of 9)	10	70141751	70306720	164970	1	gene:ENSBGRG00000015882	ENSBGRT00000029486	45587
chr10	70187338	70188167	830	*	Intron (ENSBGRT00000029412/gene:ENSBGRG00000015882, intron 8 of 9)	10	70141751	70306720	164970	1	gene:ENSBGRG00000015882	ENSBGRT00000029486	45587
chr10	70187342	70188167	826	*	Intron (ENSBGRT00000029412/gene:ENSBGRG00000015882, intron 8 of 9)	10	70141751	70306720	164970	1	gene:ENSBGRG00000015882	ENSBGRT00000029486	45591
chr10	70297263	70297771	509	*	Intron (ENSBGRT00000029412/gene:ENSBGRG00000015882, intron 9 of 9)	10	70386454	70386567	114	1	gene:ENSBGRG00000016174	ENSBGRT00000029659	-88683
chr10	70409269	70409569	301	*	Distal Intergenic	10	70386454	70386567	114	1	gene:ENSBGRG00000016174	ENSBGRT00000029659	22815
chr10	70718377	70718692	316	*	Distal Intergenic	10	70969976	70971742	1767	2	gene:ENSBGRG00000016189	ENSBGRT00000029679	253050
chr10	70970505	70971001	497	*	Exon (ENSBGRT00000029679/gene:ENSBGRG00000016189, exon 2 of 2)	10	70969976	70971742	1767	2	gene:ENSBGRG00000016189	ENSBGRT00000029679	741
chr10	70970505	70972331	1827	*	Promoter (<=1kb)	10	70969976	70971742	1767	2	gene:ENSBGRG00000016189	ENSBGRT00000029679	0
chr10	70970985	70971973	989	*	Promoter (<=1kb)	10	70969976	70971742	1767	2	gene:ENSBGRG00000016189	ENSBGRT00000029679	0
chr10	70971149	70972212	1064	*	Promoter (<=1kb)	10	70969976	70971742	1767	2	gene:ENSBGRG00000016189	ENSBGRT00000029679	0
chr10	71078831	71079350	520	*	Distal Intergenic	10	71094215	71183655	89441	1	gene:ENSBGRG00000003635	ENSBGRT00000006798	-14865
chr10	71078831	71079414	584	*	Distal Intergenic	10	71094215	71183655	89441	1	gene:ENSBGRG00000003635	ENSBGRT00000006798	-14801
chr10	71078947	71079414	468	*	Distal Intergenic	10	71094215	71183655	89441	1	gene:ENSBGRG00000003635	ENSBGRT00000006798	-14801
chr10	71407	72078	672	*	Distal Intergenic	10	61604	67076	5473	1	gene:ENSBGRG00000015997	ENSBGRT00000029535	9803
chr10	71407	72194	788	*	Distal Intergenic	10	61604	67076	5473	1	gene:ENSBGRG00000015997	ENSBGRT00000029535	9803
chr10	71480201	71480837	637	*	Distal Intergenic	10	71650155	71650280	126	1	gene:ENSBGRG00000003712	ENSBGRT00000006891	-169318
chr10	71480201	71481336	1136	*	Distal Intergenic	10	71650155	71650280	126	1	gene:ENSBGRG00000003712	ENSBGRT00000006891	-168819
chr10	71480296	71481336	1041	*	Distal Intergenic	10	71650155	71650280	126	1	gene:ENSBGRG00000003712	ENSBGRT00000006891	-168819
chr10	71645	72194	550	*	Distal Intergenic	10	61604	67076	5473	1	gene:ENSBGRG00000015997	ENSBGRT00000029535	10041
chr10	71722686	71723265	580	*	Promoter (1-2kb)	10	71724878	71727681	2804	1	gene:ENSBGRG00000003767	ENSBGRT00000007010	-1613
chr10	71722686	71723383	698	*	Promoter (1-2kb)	10	71724878	71727681	2804	1	gene:ENSBGRG00000003767	ENSBGRT00000007010	-1495
chr10	71722854	71723383	530	*	Promoter (1-2kb)	10	71724878	71727681	2804	1	gene:ENSBGRG00000003767	ENSBGRT00000007010	-1495
chr10	71724417	71724890	474	*	Promoter (<=1kb)	10	71724878	71727681	2804	1	gene:ENSBGRG00000003767	ENSBGRT00000007010	0
chr10	71724417	71725054	638	*	Promoter (<=1kb)	10	71724878	71727681	2804	1	gene:ENSBGRG00000003767	ENSBGRT00000007010	0
chr10	71724452	71725291	840	*	Promoter (<=1kb)	10	71724878	71727681	2804	1	gene:ENSBGRG00000003767	ENSBGRT00000007010	0
chr10	71724989	71725477	489	*	Promoter (<=1kb)	10	71725108	71731136	6029	1	gene:ENSBGRG00000003767	ENSBGRT00000007054	0
chr10	71766588	71767044	457	*	Distal Intergenic	10	71725108	71731136	6029	1	gene:ENSBGRG00000003767	ENSBGRT00000007054	41480
chr10	71766613	71767250	638	*	Distal Intergenic	10	71725108	71731136	6029	1	gene:ENSBGRG00000003767	ENSBGRT00000007054	41505
chr10	7186478	7186976	499	*	Promoter (<=1kb)	10	6881104	7186938	305835	2	gene:ENSBGRG00000022610	ENSBGRT00000041724	0
chr10	7186500	7186884	385	*	5' UTR	10	6881104	7186938	305835	2	gene:ENSBGRG00000022610	ENSBGRT00000041724	54
chr10	72030797	72031062	266	*	Distal Intergenic	10	72001866	72003020	1155	2	gene:ENSBGRG00000003829	ENSBGRT00000007084	-27777
chr10	72269137	72270164	1028	*	Distal Intergenic	10	72001866	72003020	1155	2	gene:ENSBGRG00000003829	ENSBGRT00000007084	-266117
chr10	72269190	72269771	582	*	Distal Intergenic	10	72001866	72003020	1155	2	gene:ENSBGRG00000003829	ENSBGRT00000007084	-266170
chr10	72325601	72325834	234	*	Distal Intergenic	10	72001866	72003020	1155	2	gene:ENSBGRG00000003829	ENSBGRT00000007084	-322581
chr10	72376289	72377148	860	*	Distal Intergenic	10	72001866	72003020	1155	2	gene:ENSBGRG00000003829	ENSBGRT00000007084	-373269
chr10	72536825	72537538	714	*	Distal Intergenic	10	72001866	72003020	1155	2	gene:ENSBGRG00000003829	ENSBGRT00000007084	-533805
chr10	72536825	72537604	780	*	Distal Intergenic	10	72001866	72003020	1155	2	gene:ENSBGRG00000003829	ENSBGRT00000007084	-533805
chr10	72537141	72537604	464	*	Distal Intergenic	10	72001866	72003020	1155	2	gene:ENSBGRG00000003829	ENSBGRT00000007084	-534121
chr10	72631727	72632506	780	*	Distal Intergenic	10	73174841	73193666	18826	2	gene:ENSBGRG00000003837	ENSBGRT00000007099	561160
chr10	72631727	72632565	839	*	Distal Intergenic	10	73174841	73193666	18826	2	gene:ENSBGRG00000003837	ENSBGRT00000007099	561101
chr10	72631825	72632565	741	*	Distal Intergenic	10	73174841	73193666	18826	2	gene:ENSBGRG00000003837	ENSBGRT00000007099	561101
chr10	72781836	72782096	261	*	Distal Intergenic	10	73174841	73193666	18826	2	gene:ENSBGRG00000003837	ENSBGRT00000007099	411570
chr10	72810398	72811027	630	*	Distal Intergenic	10	73174841	73193666	18826	2	gene:ENSBGRG00000003837	ENSBGRT00000007099	382639
chr10	72824860	72825437	578	*	Distal Intergenic	10	73174841	73193666	18826	2	gene:ENSBGRG00000003837	ENSBGRT00000007099	368229
chr10	72964256	72964515	260	*	Distal Intergenic	10	73174841	73193666	18826	2	gene:ENSBGRG00000003837	ENSBGRT00000007099	229151
chr10	7297296	7297695	400	*	Distal Intergenic	10	7184547	7186938	2392	2	gene:ENSBGRG00000022610	ENSBGRT00000041870	-110358
chr10	7297716	7298351	636	*	Distal Intergenic	10	7184547	7186938	2392	2	gene:ENSBGRG00000022610	ENSBGRT00000041870	-110778
chr10	73088576	73088875	300	*	Distal Intergenic	10	73174841	73193666	18826	2	gene:ENSBGRG00000003837	ENSBGRT00000007099	104791
chr10	73088584	73088871	288	*	Distal Intergenic	10	73174841	73193666	18826	2	gene:ENSBGRG00000003837	ENSBGRT00000007099	104795
chr10	7320528	7320975	448	*	Distal Intergenic	10	7184547	7186938	2392	2	gene:ENSBGRG00000022610	ENSBGRT00000041870	-133590
chr10	73275099	73275298	200	*	Intron (ENSBGRT00000007121/gene:ENSBGRG00000003847, intron 9 of 10)	10	73174841	73193666	18826	2	gene:ENSBGRG00000003837	ENSBGRT00000007099	-81433
chr10	73275099	73275318	220	*	Intron (ENSBGRT00000007121/gene:ENSBGRG00000003847, intron 9 of 10)	10	73174841	73193666	18826	2	gene:ENSBGRG00000003837	ENSBGRT00000007099	-81433
chr10	73275134	73275318	185	*	Intron (ENSBGRT00000007121/gene:ENSBGRG00000003847, intron 9 of 10)	10	73174841	73193666	18826	2	gene:ENSBGRG00000003837	ENSBGRT00000007099	-81468
chr10	73560875	73561760	886	*	5' UTR	10	73268609	73561765	293157	2	gene:ENSBGRG00000003847	ENSBGRT00000007121	5
chr10	73560875	73561925	1051	*	Promoter (<=1kb)	10	73268609	73561765	293157	2	gene:ENSBGRG00000003847	ENSBGRT00000007121	0
chr10	73560912	73561925	1014	*	Promoter (<=1kb)	10	73268609	73561765	293157	2	gene:ENSBGRG00000003847	ENSBGRT00000007121	0
chr10	73674265	73675464	1200	*	Promoter (<=1kb)	10	73627288	73674822	47535	2	gene:ENSBGRG00000003901	ENSBGRT00000007299	0
chr10	73674265	73675474	1210	*	Promoter (<=1kb)	10	73627288	73674822	47535	2	gene:ENSBGRG00000003901	ENSBGRT00000007299	0
chr10	73674271	73675474	1204	*	Promoter (<=1kb)	10	73627288	73674822	47535	2	gene:ENSBGRG00000003901	ENSBGRT00000007299	0
chr10	73745317	73746659	1343	*	Promoter (<=1kb)	10	73746028	73787657	41630	1	gene:ENSBGRG00000004114	ENSBGRT00000007674	0
chr10	73745746	73746917	1172	*	Promoter (<=1kb)	10	73746028	73787657	41630	1	gene:ENSBGRG00000004114	ENSBGRT00000007674	0
chr10	73745905	73746917	1013	*	Promoter (<=1kb)	10	73746028	73787657	41630	1	gene:ENSBGRG00000004114	ENSBGRT00000007674	0
chr10	73821534	73821811	278	*	Distal Intergenic	10	73870631	73870736	106	2	gene:ENSBGRG00000004180	ENSBGRT00000007713	48925
chr10	73919014	73919284	271	*	Distal Intergenic	10	73904937	73905431	495	2	gene:ENSBGRG00000004196	ENSBGRT00000007748	-13583
chr10	74165528	74166562	1035	*	Promoter (<=1kb)	10	74089695	74166377	76683	2	gene:ENSBGRG00000004217	ENSBGRT00000007776	0
chr10	74165547	74166513	967	*	Promoter (<=1kb)	10	74089695	74166377	76683	2	gene:ENSBGRG00000004217	ENSBGRT00000007776	0
chr10	74269653	74270152	500	*	Distal Intergenic	10	74288989	74338888	49900	1	gene:ENSBGRG00000004232	ENSBGRT00000007802	-18837
chr10	74269681	74270152	472	*	Distal Intergenic	10	74288989	74338888	49900	1	gene:ENSBGRG00000004232	ENSBGRT00000007802	-18837
chr10	74327354	74328046	693	*	Intron (ENSBGRT00000007802/gene:ENSBGRG00000004232, intron 2 of 6)	10	74342966	74347061	4096	2	gene:ENSBGRG00000004254	ENSBGRT00000007826	19015
chr10	74660789	74661577	789	*	Promoter (<=1kb)	10	74661400	74702653	41254	1	gene:ENSBGRG00000004306	ENSBGRT00000008035	0
chr10	74660789	74662232	1444	*	Promoter (<=1kb)	10	74661400	74702653	41254	1	gene:ENSBGRG00000004306	ENSBGRT00000008035	0
chr10	74660842	74662326	1485	*	Promoter (<=1kb)	10	74661400	74702653	41254	1	gene:ENSBGRG00000004306	ENSBGRT00000008035	0
chr10	74661737	74662326	590	*	Exon (ENSBGRT00000008082/gene:ENSBGRG00000004306, exon 1 of 6)	10	74661658	74702430	40773	1	gene:ENSBGRG00000004306	ENSBGRT00000008082	79
chr10	74847834	74848970	1137	*	Promoter (<=1kb)	10	74848843	74984545	135703	1	gene:ENSBGRG00000004460	ENSBGRT00000008483	0
chr10	74847834	74849070	1237	*	Promoter (<=1kb)	10	74848843	74984545	135703	1	gene:ENSBGRG00000004460	ENSBGRT00000008483	0
chr10	74847845	74849070	1226	*	Promoter (<=1kb)	10	74848843	74984545	135703	1	gene:ENSBGRG00000004460	ENSBGRT00000008483	0
chr10	74849594	74849981	388	*	Intron (ENSBGRT00000008483/gene:ENSBGRG00000004460, intron 4 of 39)	10	74848843	74984545	135703	1	gene:ENSBGRG00000004460	ENSBGRT00000008483	751
chr10	75004734	75005256	523	*	Distal Intergenic	10	75036067	75050051	13985	2	gene:ENSBGRG00000004671	ENSBGRT00000008640	44795
chr10	75014582	75014974	393	*	Distal Intergenic	10	75036067	75050051	13985	2	gene:ENSBGRG00000004671	ENSBGRT00000008640	35077
chr10	75049294	75050459	1166	*	Promoter (<=1kb)	10	75036067	75050051	13985	2	gene:ENSBGRG00000004671	ENSBGRT00000008640	0
chr10	75049306	75050338	1033	*	Promoter (<=1kb)	10	75036067	75050051	13985	2	gene:ENSBGRG00000004671	ENSBGRT00000008640	0
chr10	7518515	7518786	272	*	Intron (ENSBGRT00000041956/gene:ENSBGRG00000022707, intron 3 of 6)	10	7505087	7536948	31862	1	gene:ENSBGRG00000022707	ENSBGRT00000041956	13428
chr10	75638121	75638558	438	*	Distal Intergenic	10	75287833	75289194	1362	2	gene:ENSBGRG00000004702	ENSBGRT00000008685	-348927
chr10	75709172	75709621	450	*	Distal Intergenic	10	75287833	75289194	1362	2	gene:ENSBGRG00000004702	ENSBGRT00000008685	-419978
chr10	75709784	75710016	233	*	Distal Intergenic	10	75287833	75289194	1362	2	gene:ENSBGRG00000004702	ENSBGRT00000008685	-420590
chr10	75976785	75977064	280	*	Distal Intergenic	10	76025809	76262194	236386	2	gene:ENSBGRG00000004738	ENSBGRT00000008786	285130
chr10	76041573	76041992	420	*	Intron (ENSBGRT00000008786/gene:ENSBGRG00000004738, intron 4 of 5)	10	76025809	76262194	236386	2	gene:ENSBGRG00000004738	ENSBGRT00000008786	220202
chr10	76431543	76431785	243	*	Distal Intergenic	10	76587155	76588324	1170	1	gene:ENSBGRG00000004799	ENSBGRT00000008829	-155370
chr10	76431543	76432298	756	*	Distal Intergenic	10	76587155	76588324	1170	1	gene:ENSBGRG00000004799	ENSBGRT00000008829	-154857
chr10	76431543	76432329	787	*	Distal Intergenic	10	76587155	76588324	1170	1	gene:ENSBGRG00000004799	ENSBGRT00000008829	-154826
chr10	76432108	76432329	222	*	Distal Intergenic	10	76587155	76588324	1170	1	gene:ENSBGRG00000004799	ENSBGRT00000008829	-154826
chr10	76586216	76586631	416	*	Promoter (<=1kb)	10	76587155	76588324	1170	1	gene:ENSBGRG00000004799	ENSBGRT00000008829	-524
chr10	76587410	76587766	357	*	Exon (ENSBGRT00000008829/gene:ENSBGRG00000004799, exon 1 of 1)	10	76587155	76588324	1170	1	gene:ENSBGRG00000004799	ENSBGRT00000008829	255
chr10	76615649	76615866	218	*	Distal Intergenic	10	76587155	76588324	1170	1	gene:ENSBGRG00000004799	ENSBGRT00000008829	28494
chr10	76615649	76615969	321	*	Distal Intergenic	10	76587155	76588324	1170	1	gene:ENSBGRG00000004799	ENSBGRT00000008829	28494
chr10	76615658	76615969	312	*	Distal Intergenic	10	76587155	76588324	1170	1	gene:ENSBGRG00000004799	ENSBGRT00000008829	28503
chr10	76653796	76654437	642	*	Distal Intergenic	10	76587155	76588324	1170	1	gene:ENSBGRG00000004799	ENSBGRT00000008829	66641
chr10	76653800	76654200	401	*	Distal Intergenic	10	76587155	76588324	1170	1	gene:ENSBGRG00000004799	ENSBGRT00000008829	66645
chr10	76702672	76703059	388	*	Distal Intergenic	10	76587155	76588324	1170	1	gene:ENSBGRG00000004799	ENSBGRT00000008829	115517
chr10	76703243	76703771	529	*	Distal Intergenic	10	76587155	76588324	1170	1	gene:ENSBGRG00000004799	ENSBGRT00000008829	116088
chr10	77270202	77270393	192	*	Distal Intergenic	10	77655113	77655406	294	1	gene:ENSBGRG00000004810	ENSBGRT00000008846	-384720
chr10	77398217	77398511	295	*	Distal Intergenic	10	77655113	77655406	294	1	gene:ENSBGRG00000004810	ENSBGRT00000008846	-256602
chr10	77486516	77486957	442	*	Distal Intergenic	10	77655113	77655406	294	1	gene:ENSBGRG00000004810	ENSBGRT00000008846	-168156
chr10	77725791	77725956	166	*	Distal Intergenic	10	77655113	77655406	294	1	gene:ENSBGRG00000004810	ENSBGRT00000008846	70678
chr10	77761006	77761269	264	*	Distal Intergenic	10	77655113	77655406	294	1	gene:ENSBGRG00000004810	ENSBGRT00000008846	105893
chr10	77949204	77949492	289	*	Distal Intergenic	10	78130345	78281236	150892	1	gene:ENSBGRG00000004826	ENSBGRT00000008945	-180853
chr10	78235703	78235895	193	*	Intron (ENSBGRT00000008945/gene:ENSBGRG00000004826, intron 10 of 13)	10	78130345	78281236	150892	1	gene:ENSBGRG00000004826	ENSBGRT00000008945	105358
chr10	78249707	78249876	170	*	Intron (ENSBGRT00000008945/gene:ENSBGRG00000004826, intron 11 of 13)	10	78130345	78281236	150892	1	gene:ENSBGRG00000004826	ENSBGRT00000008945	119362
chr10	78307828	78308145	318	*	Exon (ENSBGRT00000009221/gene:ENSBGRG00000004931, exon 29 of 37)	10	78288012	78456433	168422	2	gene:ENSBGRG00000004931	ENSBGRT00000009221	148288
chr10	78307828	78308169	342	*	Exon (ENSBGRT00000009221/gene:ENSBGRG00000004931, exon 29 of 37)	10	78288012	78456433	168422	2	gene:ENSBGRG00000004931	ENSBGRT00000009221	148264
chr10	78307877	78308169	293	*	Exon (ENSBGRT00000009221/gene:ENSBGRG00000004931, exon 29 of 37)	10	78288012	78456433	168422	2	gene:ENSBGRG00000004931	ENSBGRT00000009221	148264
chr10	78337912	78338564	653	*	Intron (ENSBGRT00000009221/gene:ENSBGRG00000004931, intron 15 of 36)	10	78288012	78456433	168422	2	gene:ENSBGRG00000004931	ENSBGRT00000009221	117869
chr10	78349882	78350148	267	*	Intron (ENSBGRT00000009221/gene:ENSBGRG00000004931, intron 14 of 36)	10	78288012	78456433	168422	2	gene:ENSBGRG00000004931	ENSBGRT00000009221	106285
chr10	78446714	78446937	224	*	Intron (ENSBGRT00000009221/gene:ENSBGRG00000004931, intron 1 of 36)	10	78288012	78456433	168422	2	gene:ENSBGRG00000004931	ENSBGRT00000009221	9496
chr10	78619834	78621125	1292	*	Promoter (<=1kb)	10	78474220	78620948	146729	2	gene:ENSBGRG00000005342	ENSBGRT00000009951	0
chr10	78620471	78621120	650	*	Promoter (<=1kb)	10	78474220	78620948	146729	2	gene:ENSBGRG00000005342	ENSBGRT00000009951	0
chr10	78674240	78674491	252	*	Distal Intergenic	10	78481474	78620948	139475	2	gene:ENSBGRG00000005342	ENSBGRT00000010681	-53292
chr10	78756370	78756894	525	*	Distal Intergenic	10	78842797	78961665	118869	1	gene:ENSBGRG00000005876	ENSBGRT00000010945	-85903
chr10	78850949	78851134	186	*	Intron (ENSBGRT00000010945/gene:ENSBGRG00000005876, intron 2 of 5)	10	78842797	78975001	132205	1	gene:ENSBGRG00000005876	ENSBGRT00000010908	8152
chr10	7886200	7886609	410	*	Intron (ENSBGRT00000042072/gene:ENSBGRG00000022795, intron 11 of 26)	10	7837222	7995539	158318	2	gene:ENSBGRG00000022795	ENSBGRT00000042072	108930
chr10	78918592	78918954	363	*	Intron (ENSBGRT00000010945/gene:ENSBGRG00000005876, intron 4 of 5)	10	78842797	78975001	132205	1	gene:ENSBGRG00000005876	ENSBGRT00000010908	75795
chr10	78955351	78956150	800	*	Exon (ENSBGRT00000010945/gene:ENSBGRG00000005876, exon 5 of 6)	10	79004704	79051015	46312	1	gene:ENSBGRG00000005958	ENSBGRT00000011109	-48554
chr10	79003864	79005340	1477	*	Promoter (<=1kb)	10	79004704	79051015	46312	1	gene:ENSBGRG00000005958	ENSBGRT00000011109	0
chr10	79003864	79005519	1656	*	Promoter (<=1kb)	10	79004704	79051015	46312	1	gene:ENSBGRG00000005958	ENSBGRT00000011109	0
chr10	79003913	79005519	1607	*	Promoter (<=1kb)	10	79004704	79051015	46312	1	gene:ENSBGRG00000005958	ENSBGRT00000011109	0
chr10	79063929	79065235	1307	*	Promoter (<=1kb)	10	79064664	79069853	5190	1	gene:ENSBGRG00000006074	ENSBGRT00000011215	0
chr10	79063988	79064729	742	*	Promoter (<=1kb)	10	79064664	79069853	5190	1	gene:ENSBGRG00000006074	ENSBGRT00000011215	0
chr10	79064797	79065163	367	*	Intron (ENSBGRT00000011215/gene:ENSBGRG00000006074, intron 1 of 3)	10	79064664	79069853	5190	1	gene:ENSBGRG00000006074	ENSBGRT00000011215	133
chr10	79127491	79127882	392	*	Distal Intergenic	10	79132013	79257374	125362	1	gene:ENSBGRG00000006189	ENSBGRT00000013439	-4131
chr10	79363663	79363947	285	*	Distal Intergenic	10	79132013	79257374	125362	1	gene:ENSBGRG00000006189	ENSBGRT00000013964	231650
chr10	79419883	79420498	616	*	Distal Intergenic	10	79132013	79257374	125362	1	gene:ENSBGRG00000006189	ENSBGRT00000013964	287870
chr10	79459622	79460072	451	*	Distal Intergenic	10	79132013	79257374	125362	1	gene:ENSBGRG00000006189	ENSBGRT00000013964	327609
chr10	79459700	79459995	296	*	Distal Intergenic	10	79132013	79257374	125362	1	gene:ENSBGRG00000006189	ENSBGRT00000013964	327687
chr10	79460134	79460292	159	*	Distal Intergenic	10	79132013	79257374	125362	1	gene:ENSBGRG00000006189	ENSBGRT00000013964	328121
chr10	79490777	79491024	248	*	Distal Intergenic	10	79132013	79257374	125362	1	gene:ENSBGRG00000006189	ENSBGRT00000013964	358764
chr10	79546198	79546671	474	*	Distal Intergenic	10	79132013	79257374	125362	1	gene:ENSBGRG00000006189	ENSBGRT00000013964	414185
chr10	79658852	79659353	502	*	Distal Intergenic	10	79132013	79257374	125362	1	gene:ENSBGRG00000006189	ENSBGRT00000013964	526839
chr10	7994927	7995458	532	*	5' UTR	10	7837222	7995539	158318	2	gene:ENSBGRG00000022795	ENSBGRT00000042072	81
chr10	7994927	7995924	998	*	Promoter (<=1kb)	10	7837222	7995539	158318	2	gene:ENSBGRG00000022795	ENSBGRT00000042072	0
chr10	7994970	7995924	955	*	Promoter (<=1kb)	10	7837222	7995539	158318	2	gene:ENSBGRG00000022795	ENSBGRT00000042072	0
chr10	79961426	79962310	885	*	Distal Intergenic	10	80630381	80630485	105	1	gene:ENSBGRG00000007808	ENSBGRT00000014263	-668071
chr10	79961426	79962439	1014	*	Distal Intergenic	10	80630381	80630485	105	1	gene:ENSBGRG00000007808	ENSBGRT00000014263	-667942
chr10	79961551	79962439	889	*	Distal Intergenic	10	80630381	80630485	105	1	gene:ENSBGRG00000007808	ENSBGRT00000014263	-667942
chr10	80020137	80020566	430	*	Distal Intergenic	10	80630381	80630485	105	1	gene:ENSBGRG00000007808	ENSBGRT00000014263	-609815
chr10	80020137	80020567	431	*	Distal Intergenic	10	80630381	80630485	105	1	gene:ENSBGRG00000007808	ENSBGRT00000014263	-609814
chr10	80020291	80020567	277	*	Distal Intergenic	10	80630381	80630485	105	1	gene:ENSBGRG00000007808	ENSBGRT00000014263	-609814
chr10	80074648	80075178	531	*	Distal Intergenic	10	80630381	80630485	105	1	gene:ENSBGRG00000007808	ENSBGRT00000014263	-555203
chr10	80174565	80175598	1034	*	Distal Intergenic	10	80630381	80630485	105	1	gene:ENSBGRG00000007808	ENSBGRT00000014263	-454783
chr10	80174565	80175894	1330	*	Distal Intergenic	10	80630381	80630485	105	1	gene:ENSBGRG00000007808	ENSBGRT00000014263	-454487
chr10	80174575	80175894	1320	*	Distal Intergenic	10	80630381	80630485	105	1	gene:ENSBGRG00000007808	ENSBGRT00000014263	-454487
chr10	80295451	80295660	210	*	Distal Intergenic	10	80630381	80630485	105	1	gene:ENSBGRG00000007808	ENSBGRT00000014263	-334721
chr10	80356895	80357197	303	*	Distal Intergenic	10	80630381	80630485	105	1	gene:ENSBGRG00000007808	ENSBGRT00000014263	-273184
chr10	80451188	80451594	407	*	Distal Intergenic	10	80630381	80630485	105	1	gene:ENSBGRG00000007808	ENSBGRT00000014263	-178787
chr10	80499223	80499427	205	*	Distal Intergenic	10	80630381	80630485	105	1	gene:ENSBGRG00000007808	ENSBGRT00000014263	-130954
chr10	80499223	80499635	413	*	Distal Intergenic	10	80630381	80630485	105	1	gene:ENSBGRG00000007808	ENSBGRT00000014263	-130746
chr10	80499278	80499635	358	*	Distal Intergenic	10	80630381	80630485	105	1	gene:ENSBGRG00000007808	ENSBGRT00000014263	-130746
chr10	80609539	80609817	279	*	Distal Intergenic	10	80630381	80630485	105	1	gene:ENSBGRG00000007808	ENSBGRT00000014263	-20564
chr10	80780405	80780696	292	*	Intron (ENSBGRT00000015729/gene:ENSBGRG00000007902, intron 13 of 31)	10	80716997	80718088	1092	1	gene:ENSBGRG00000007851	ENSBGRT00000014342	63408
chr10	80821107	80821365	259	*	Intron (ENSBGRT00000015729/gene:ENSBGRG00000007902, intron 4 of 31)	10	80729687	80867002	137316	2	gene:ENSBGRG00000007902	ENSBGRT00000015729	45637
chr10	80821107	80821757	651	*	Intron (ENSBGRT00000015729/gene:ENSBGRG00000007902, intron 4 of 31)	10	80729687	80867002	137316	2	gene:ENSBGRG00000007902	ENSBGRT00000015729	45245
chr10	80821150	80821757	608	*	Intron (ENSBGRT00000015729/gene:ENSBGRG00000007902, intron 4 of 31)	10	80729687	80867002	137316	2	gene:ENSBGRG00000007902	ENSBGRT00000015729	45245
chr10	80912048	80913724	1677	*	Promoter (<=1kb)	10	80913153	80991223	78071	1	gene:ENSBGRG00000008882	ENSBGRT00000016340	0
chr10	80912224	80913678	1455	*	Promoter (<=1kb)	10	80913153	80991223	78071	1	gene:ENSBGRG00000008882	ENSBGRT00000016340	0
chr10	81006582	81007073	492	*	Distal Intergenic	10	80946425	80946527	103	2	gene:ENSBGRG00000009061	ENSBGRT00000016563	-60055
chr10	81065936	81067321	1386	*	Promoter (<=1kb)	10	81067559	81069683	2125	1	gene:ENSBGRG00000009070	ENSBGRT00000016793	-238
chr10	81065936	81067432	1497	*	Promoter (<=1kb)	10	81067559	81069683	2125	1	gene:ENSBGRG00000009070	ENSBGRT00000016793	-127
chr10	81066039	81067432	1394	*	Promoter (<=1kb)	10	81067559	81069683	2125	1	gene:ENSBGRG00000009070	ENSBGRT00000016793	-127
chr10	81117549	81118378	830	*	Promoter (<=1kb)	10	81095575	81118067	22493	2	gene:ENSBGRG00000009205	ENSBGRT00000017052	0
chr10	81117549	81118513	965	*	Promoter (<=1kb)	10	81095575	81118067	22493	2	gene:ENSBGRG00000009205	ENSBGRT00000017052	0
chr10	81117650	81118513	864	*	Promoter (<=1kb)	10	81095575	81118067	22493	2	gene:ENSBGRG00000009205	ENSBGRT00000017052	0
chr10	81216435	81216925	491	*	Distal Intergenic	10	81256455	81258734	2280	1	gene:ENSBGRG00000009385	ENSBGRT00000017211	-39530
chr10	81230858	81231217	360	*	Distal Intergenic	10	81256455	81258734	2280	1	gene:ENSBGRG00000009385	ENSBGRT00000017211	-25238
chr10	81230858	81231249	392	*	Distal Intergenic	10	81256455	81258734	2280	1	gene:ENSBGRG00000009385	ENSBGRT00000017211	-25206
chr10	81231044	81231249	206	*	Distal Intergenic	10	81256455	81258734	2280	1	gene:ENSBGRG00000009385	ENSBGRT00000017211	-25206
chr10	8123935	8124245	311	*	Intron (ENSBGRT00000043131/gene:ENSBGRG00000023336, intron 2 of 8)	10	8073430	8146353	72924	2	gene:ENSBGRG00000023336	ENSBGRT00000043270	22108
chr10	81262753	81263566	814	*	Intron (ENSBGRT00000017204/gene:ENSBGRG00000009385, intron 1 of 1)	10	81256455	81265470	9016	1	gene:ENSBGRG00000009385	ENSBGRT00000017204	6298
chr10	81262761	81263554	794	*	Intron (ENSBGRT00000017204/gene:ENSBGRG00000009385, intron 1 of 1)	10	81256455	81265470	9016	1	gene:ENSBGRG00000009385	ENSBGRT00000017204	6306
chr10	81285131	81285772	642	*	Distal Intergenic	10	81256455	81265470	9016	1	gene:ENSBGRG00000009385	ENSBGRT00000017204	28676
chr10	81285294	81285772	479	*	Distal Intergenic	10	81256455	81265470	9016	1	gene:ENSBGRG00000009385	ENSBGRT00000017204	28839
chr10	81314574	81315852	1279	*	Promoter (<=1kb)	10	81299274	81315124	15851	2	gene:ENSBGRG00000009400	ENSBGRT00000017409	0
chr10	81314592	81315822	1231	*	Promoter (<=1kb)	10	81299274	81315124	15851	2	gene:ENSBGRG00000009400	ENSBGRT00000017409	0
chr10	81321531	81322555	1025	*	Distal Intergenic	10	81299274	81315124	15851	2	gene:ENSBGRG00000009400	ENSBGRT00000017409	-6407
chr10	81321531	81322627	1097	*	Distal Intergenic	10	81299274	81315124	15851	2	gene:ENSBGRG00000009400	ENSBGRT00000017409	-6407
chr10	81321998	81322627	630	*	Distal Intergenic	10	81299274	81315124	15851	2	gene:ENSBGRG00000009400	ENSBGRT00000017409	-6874
chr10	81339293	81339839	547	*	Exon (ENSBGRT00000017632/gene:ENSBGRG00000009579, exon 1 of 2)	10	81338418	81340142	1725	1	gene:ENSBGRG00000009579	ENSBGRT00000017584	875
chr10	81339343	81339812	470	*	Exon (ENSBGRT00000017632/gene:ENSBGRG00000009579, exon 1 of 2)	10	81338418	81340142	1725	1	gene:ENSBGRG00000009579	ENSBGRT00000017584	925
chr10	813521	814241	721	*	Intron (ENSBGRT00000033399/gene:ENSBGRG00000018178, intron 7 of 7)	10	730115	732503	2389	2	gene:ENSBGRG00000018153	ENSBGRT00000033191	-81018
chr10	813521	814326	806	*	Intron (ENSBGRT00000033399/gene:ENSBGRG00000018178, intron 7 of 7)	10	730115	732503	2389	2	gene:ENSBGRG00000018153	ENSBGRT00000033191	-81018
chr10	813604	814326	723	*	Intron (ENSBGRT00000033399/gene:ENSBGRG00000018178, intron 7 of 7)	10	730115	732503	2389	2	gene:ENSBGRG00000018153	ENSBGRT00000033191	-81101
chr10	81375128	81375410	283	*	Distal Intergenic	10	81354665	81356636	1972	2	gene:ENSBGRG00000009633	ENSBGRT00000017655	-18492
chr10	81375604	81375983	380	*	Distal Intergenic	10	81354665	81356636	1972	2	gene:ENSBGRG00000009633	ENSBGRT00000017655	-18968
chr10	81375604	81376117	514	*	Distal Intergenic	10	81354665	81356636	1972	2	gene:ENSBGRG00000009633	ENSBGRT00000017655	-18968
chr10	81375623	81376117	495	*	Distal Intergenic	10	81354665	81356636	1972	2	gene:ENSBGRG00000009633	ENSBGRT00000017655	-18987
chr10	81386100	81386739	640	*	Distal Intergenic	10	81354665	81356636	1972	2	gene:ENSBGRG00000009633	ENSBGRT00000017655	-29464
chr10	81397147	81397387	241	*	Distal Intergenic	10	81354665	81356636	1972	2	gene:ENSBGRG00000009633	ENSBGRT00000017655	-40511
chr10	81426168	81426718	551	*	Distal Intergenic	10	81354665	81356636	1972	2	gene:ENSBGRG00000009633	ENSBGRT00000017655	-69532
chr10	81426238	81426718	481	*	Distal Intergenic	10	81354665	81356636	1972	2	gene:ENSBGRG00000009633	ENSBGRT00000017655	-69602
chr10	8145996	8146735	740	*	Promoter (<=1kb)	10	8073430	8146353	72924	2	gene:ENSBGRG00000023336	ENSBGRT00000043270	0
chr10	8145996	8146753	758	*	Promoter (<=1kb)	10	8073430	8146353	72924	2	gene:ENSBGRG00000023336	ENSBGRT00000043270	0
chr10	8146101	8146753	653	*	Promoter (<=1kb)	10	8073430	8146353	72924	2	gene:ENSBGRG00000023336	ENSBGRT00000043270	0
chr10	81480263	81480688	426	*	Distal Intergenic	10	81500530	81501771	1242	1	gene:ENSBGRG00000012920	ENSBGRT00000023602	-19842
chr10	81480761	81481147	387	*	Distal Intergenic	10	81500530	81501771	1242	1	gene:ENSBGRG00000012920	ENSBGRT00000023602	-19383
chr10	81480761	81481169	409	*	Distal Intergenic	10	81500530	81501771	1242	1	gene:ENSBGRG00000012920	ENSBGRT00000023602	-19361
chr10	81480878	81481169	292	*	Distal Intergenic	10	81500530	81501771	1242	1	gene:ENSBGRG00000012920	ENSBGRT00000023602	-19361
chr10	81481503	81481702	200	*	Distal Intergenic	10	81500530	81501771	1242	1	gene:ENSBGRG00000012920	ENSBGRT00000023602	-18828
chr10	81491955	81492363	409	*	Exon (ENSBGRT00000022739/gene:ENSBGRG00000009774, exon 15 of 16)	10	81500530	81501771	1242	1	gene:ENSBGRG00000012920	ENSBGRT00000023602	-8167
chr10	81517327	81517688	362	*	Intron (ENSBGRT00000022739/gene:ENSBGRG00000009774, intron 12 of 15)	10	81500530	81501771	1242	1	gene:ENSBGRG00000012920	ENSBGRT00000023602	16797
chr10	8164706	8164903	198	*	Promoter (2-3kb)	10	8159912	8161734	1823	2	gene:ENSBGRG00000023504	ENSBGRT00000043418	-2972
chr10	81737340	81737631	292	*	Intron (ENSBGRT00000022739/gene:ENSBGRG00000009774, intron 1 of 15)	10	81500530	81501771	1242	1	gene:ENSBGRG00000012920	ENSBGRT00000023602	236810
chr10	81738710	81739043	334	*	Intron (ENSBGRT00000022739/gene:ENSBGRG00000009774, intron 1 of 15)	10	81500530	81501771	1242	1	gene:ENSBGRG00000012920	ENSBGRT00000023602	238180
chr10	81803282	81804143	862	*	Intron (ENSBGRT00000022739/gene:ENSBGRG00000009774, intron 1 of 15)	10	81500530	81501771	1242	1	gene:ENSBGRG00000012920	ENSBGRT00000023602	302752
chr10	81803534	81804120	587	*	Intron (ENSBGRT00000022739/gene:ENSBGRG00000009774, intron 1 of 15)	10	81500530	81501771	1242	1	gene:ENSBGRG00000012920	ENSBGRT00000023602	303004
chr10	81888758	81889115	358	*	Intron (ENSBGRT00000022739/gene:ENSBGRG00000009774, intron 1 of 15)	10	81491264	82190788	699525	2	gene:ENSBGRG00000009774	ENSBGRT00000022739	301673
chr10	8193700	8194298	599	*	Promoter (<=1kb)	10	8193775	8202773	8999	1	gene:ENSBGRG00000023544	ENSBGRT00000043472	0
chr10	82154580	82154971	392	*	Intron (ENSBGRT00000022739/gene:ENSBGRG00000009774, intron 1 of 15)	10	81491264	82190788	699525	2	gene:ENSBGRG00000009774	ENSBGRT00000022739	35817
chr10	82154580	82155056	477	*	Intron (ENSBGRT00000022739/gene:ENSBGRG00000009774, intron 1 of 15)	10	81491264	82190788	699525	2	gene:ENSBGRG00000009774	ENSBGRT00000022739	35732
chr10	82154602	82155056	455	*	Intron (ENSBGRT00000022739/gene:ENSBGRG00000009774, intron 1 of 15)	10	81491264	82190788	699525	2	gene:ENSBGRG00000009774	ENSBGRT00000022739	35732
chr10	82168100	82168668	569	*	Intron (ENSBGRT00000022739/gene:ENSBGRG00000009774, intron 1 of 15)	10	81491264	82190788	699525	2	gene:ENSBGRG00000009774	ENSBGRT00000022739	22120
chr10	82190179	82190517	339	*	Exon (ENSBGRT00000022739/gene:ENSBGRG00000009774, exon 1 of 16)	10	81491264	82190788	699525	2	gene:ENSBGRG00000009774	ENSBGRT00000022739	271
chr10	82191009	82191708	700	*	Promoter (<=1kb)	10	81491264	82190788	699525	2	gene:ENSBGRG00000009774	ENSBGRT00000023518	-221
chr10	82235152	82235696	545	*	Distal Intergenic	10	81491264	82190788	699525	2	gene:ENSBGRG00000009774	ENSBGRT00000023518	-44364
chr10	82538473	82538859	387	*	Intron (ENSBGRT00000038878/gene:ENSBGRG00000013217, intron 17 of 21)	10	82517649	82750291	232643	2	gene:ENSBGRG00000013217	ENSBGRT00000038878	211432
chr10	82548910	82549274	365	*	Intron (ENSBGRT00000038878/gene:ENSBGRG00000013217, intron 17 of 21)	10	82517649	82750291	232643	2	gene:ENSBGRG00000013217	ENSBGRT00000038878	201017
chr10	82563009	82563300	292	*	Intron (ENSBGRT00000038878/gene:ENSBGRG00000013217, intron 17 of 21)	10	82517649	82750291	232643	2	gene:ENSBGRG00000013217	ENSBGRT00000038878	186991
chr10	82646541	82646908	368	*	Intron (ENSBGRT00000038878/gene:ENSBGRG00000013217, intron 17 of 21)	10	82517649	82750291	232643	2	gene:ENSBGRG00000013217	ENSBGRT00000038878	103383
chr10	82708232	82708862	631	*	Intron (ENSBGRT00000038878/gene:ENSBGRG00000013217, intron 6 of 21)	10	82517649	82750291	232643	2	gene:ENSBGRG00000013217	ENSBGRT00000038878	41429
chr10	82747659	82748003	345	*	Intron (ENSBGRT00000038878/gene:ENSBGRG00000013217, intron 1 of 21)	10	82517649	82750291	232643	2	gene:ENSBGRG00000013217	ENSBGRT00000038878	2288
chr10	82783945	82784311	367	*	5' UTR	10	82517649	82784617	266969	2	gene:ENSBGRG00000013217	ENSBGRT00000038575	306
chr10	82791533	82791880	348	*	Intron (ENSBGRT00000036699/gene:ENSBGRG00000013217, intron 5 of 35)	10	82517649	82784617	266969	2	gene:ENSBGRG00000013217	ENSBGRT00000038575	-6916
chr10	82877728	82878056	329	*	Intron (ENSBGRT00000036699/gene:ENSBGRG00000013217, intron 4 of 35)	10	82517649	82784617	266969	2	gene:ENSBGRG00000013217	ENSBGRT00000038575	-93111
chr10	82895309	82895677	369	*	Intron (ENSBGRT00000036699/gene:ENSBGRG00000013217, intron 2 of 35)	10	82517649	82784617	266969	2	gene:ENSBGRG00000013217	ENSBGRT00000038575	-110692
chr10	82895350	82895593	244	*	Intron (ENSBGRT00000036699/gene:ENSBGRG00000013217, intron 2 of 35)	10	82517649	82784617	266969	2	gene:ENSBGRG00000013217	ENSBGRT00000038575	-110733
chr10	82998383	82998719	337	*	Intron (ENSBGRT00000036699/gene:ENSBGRG00000013217, intron 2 of 35)	10	82517649	83177227	659579	2	gene:ENSBGRG00000013217	ENSBGRT00000036699	178508
chr10	83020902	83021083	182	*	Intron (ENSBGRT00000036699/gene:ENSBGRG00000013217, intron 2 of 35)	10	82517649	83177227	659579	2	gene:ENSBGRG00000013217	ENSBGRT00000036699	156144
chr10	83020902	83021237	336	*	Intron (ENSBGRT00000036699/gene:ENSBGRG00000013217, intron 2 of 35)	10	82517649	83177227	659579	2	gene:ENSBGRG00000013217	ENSBGRT00000036699	155990
chr10	83020932	83021237	306	*	Intron (ENSBGRT00000036699/gene:ENSBGRG00000013217, intron 2 of 35)	10	82517649	83177227	659579	2	gene:ENSBGRG00000013217	ENSBGRT00000036699	155990
chr10	83103229	83103461	233	*	Intron (ENSBGRT00000036699/gene:ENSBGRG00000013217, intron 1 of 35)	10	82517649	83177227	659579	2	gene:ENSBGRG00000013217	ENSBGRT00000036699	73766
chr10	83103229	83103471	243	*	Intron (ENSBGRT00000036699/gene:ENSBGRG00000013217, intron 1 of 35)	10	82517649	83177227	659579	2	gene:ENSBGRG00000013217	ENSBGRT00000036699	73756
chr10	83103267	83103471	205	*	Intron (ENSBGRT00000036699/gene:ENSBGRG00000013217, intron 1 of 35)	10	82517649	83177227	659579	2	gene:ENSBGRG00000013217	ENSBGRT00000036699	73756
chr10	83206508	83207004	497	*	Distal Intergenic	10	82517649	83177227	659579	2	gene:ENSBGRG00000013217	ENSBGRT00000037335	-29281
chr10	83264365	83264585	221	*	Distal Intergenic	10	82517649	83177227	659579	2	gene:ENSBGRG00000013217	ENSBGRT00000037335	-87138
chr10	83264739	83265244	506	*	Distal Intergenic	10	82517649	83177227	659579	2	gene:ENSBGRG00000013217	ENSBGRT00000037335	-87512
chr10	83355090	83355304	215	*	Distal Intergenic	10	82517649	83177227	659579	2	gene:ENSBGRG00000013217	ENSBGRT00000037335	-177863
chr10	83415885	83416470	586	*	Distal Intergenic	10	82517649	83177227	659579	2	gene:ENSBGRG00000013217	ENSBGRT00000037335	-238658
chr10	83554557	83554988	432	*	Distal Intergenic	10	83666421	83667566	1146	1	gene:ENSBGRG00000021146	ENSBGRT00000039021	-111433
chr10	83554557	83555147	591	*	Distal Intergenic	10	83666421	83667566	1146	1	gene:ENSBGRG00000021146	ENSBGRT00000039021	-111274
chr10	83554603	83555147	545	*	Distal Intergenic	10	83666421	83667566	1146	1	gene:ENSBGRG00000021146	ENSBGRT00000039021	-111274
chr10	83763421	83764142	722	*	Distal Intergenic	10	83783567	83783633	67	1	gene:ENSBGRG00000021175	ENSBGRT00000039075	-19425
chr10	83763529	83764108	580	*	Distal Intergenic	10	83783567	83783633	67	1	gene:ENSBGRG00000021175	ENSBGRT00000039075	-19459
chr10	83804124	83804502	379	*	Distal Intergenic	10	83824875	83824958	84	1	gene:ENSBGRG00000021183	ENSBGRT00000039090	-20373
chr10	83822554	83822942	389	*	Promoter (1-2kb)	10	83824875	83824958	84	1	gene:ENSBGRG00000021183	ENSBGRT00000039090	-1933
chr10	83860640	83861287	648	*	Distal Intergenic	10	83824875	83824958	84	1	gene:ENSBGRG00000021183	ENSBGRT00000039090	35765
chr10	84041981	84042330	350	*	Distal Intergenic	10	83966961	83967019	59	1	gene:ENSBGRG00000021302	ENSBGRT00000039289	75020
chr10	84113192	84113754	563	*	Distal Intergenic	10	83966961	83967019	59	1	gene:ENSBGRG00000021302	ENSBGRT00000039289	146231
chr10	84113192	84113765	574	*	Distal Intergenic	10	83966961	83967019	59	1	gene:ENSBGRG00000021302	ENSBGRT00000039289	146231
chr10	84134380	84134664	285	*	Distal Intergenic	10	84287877	84393010	105134	1	gene:ENSBGRG00000021318	ENSBGRT00000039384	-153213
chr10	84178248	84178731	484	*	Distal Intergenic	10	84287877	84393010	105134	1	gene:ENSBGRG00000021318	ENSBGRT00000039384	-109146
chr10	84241124	84241301	178	*	Distal Intergenic	10	84287877	84393010	105134	1	gene:ENSBGRG00000021318	ENSBGRT00000039384	-46576
chr10	84289255	84289521	267	*	Exon (ENSBGRT00000039384/gene:ENSBGRG00000021318, exon 1 of 4)	10	84287877	84393010	105134	1	gene:ENSBGRG00000021318	ENSBGRT00000039384	1378
chr10	8441080	8441807	728	*	Distal Intergenic	10	8193775	8202773	8999	1	gene:ENSBGRG00000023544	ENSBGRT00000043472	247305
chr10	84440612	84440901	290	*	Intron (ENSBGRT00000039868/gene:ENSBGRG00000021416, intron 7 of 12)	10	84297745	84398426	100682	1	gene:ENSBGRG00000021318	ENSBGRT00000039416	142867
chr10	84483024	84483322	299	*	Intron (ENSBGRT00000039868/gene:ENSBGRG00000021416, intron 6 of 12)	10	84597505	84598617	1113	1	gene:ENSBGRG00000021647	ENSBGRT00000039955	-114183
chr10	84531959	84532203	245	*	Intron (ENSBGRT00000039868/gene:ENSBGRG00000021416, intron 2 of 12)	10	84597505	84598617	1113	1	gene:ENSBGRG00000021647	ENSBGRT00000039955	-65302
chr10	84569787	84570235	449	*	Intron (ENSBGRT00000039868/gene:ENSBGRG00000021416, intron 2 of 12)	10	84597505	84598617	1113	1	gene:ENSBGRG00000021647	ENSBGRT00000039955	-27270
chr10	84610236	84611027	792	*	Promoter (<=1kb)	10	84393746	84610098	216353	2	gene:ENSBGRG00000021416	ENSBGRT00000039919	-138
chr10	84610236	84611230	995	*	Promoter (<=1kb)	10	84393746	84610098	216353	2	gene:ENSBGRG00000021416	ENSBGRT00000039919	-138
chr10	84610239	84611230	992	*	Promoter (<=1kb)	10	84393746	84610098	216353	2	gene:ENSBGRG00000021416	ENSBGRT00000039919	-141
chr10	84657228	84657674	447	*	Intron (ENSBGRT00000039971/gene:ENSBGRG00000021659, intron 2 of 2)	10	84653485	84666994	13510	2	gene:ENSBGRG00000021659	ENSBGRT00000039971	9320
chr10	84728555	84729150	596	*	5' UTR	10	84682493	84729229	46737	2	gene:ENSBGRG00000021672	ENSBGRT00000039991	79
chr10	84728555	84729343	789	*	Promoter (<=1kb)	10	84682493	84729229	46737	2	gene:ENSBGRG00000021672	ENSBGRT00000039991	0
chr10	84728591	84729763	1173	*	Promoter (<=1kb)	10	84682493	84729229	46737	2	gene:ENSBGRG00000021672	ENSBGRT00000039991	0
chr10	84729315	84729763	449	*	Promoter (<=1kb)	10	84682493	84729229	46737	2	gene:ENSBGRG00000021672	ENSBGRT00000039991	-86
chr10	847971	848289	319	*	Intron (ENSBGRT00000033399/gene:ENSBGRG00000018178, intron 7 of 7)	10	730115	732503	2389	2	gene:ENSBGRG00000018153	ENSBGRT00000033191	-115468
chr10	84805823	84806536	714	*	Intron (ENSBGRT00000040775/gene:ENSBGRG00000021710, intron 8 of 18)	10	84682493	84729229	46737	2	gene:ENSBGRG00000021672	ENSBGRT00000039991	-76594
chr10	84805945	84806749	805	*	Intron (ENSBGRT00000040775/gene:ENSBGRG00000021710, intron 8 of 18)	10	84682493	84729229	46737	2	gene:ENSBGRG00000021672	ENSBGRT00000039991	-76716
chr10	84827913	84828631	719	*	Intron (ENSBGRT00000040775/gene:ENSBGRG00000021710, intron 1 of 18)	10	84741767	84884806	143040	2	gene:ENSBGRG00000021710	ENSBGRT00000040775	56175
chr10	84827913	84828678	766	*	Intron (ENSBGRT00000040775/gene:ENSBGRG00000021710, intron 1 of 18)	10	84741767	84884806	143040	2	gene:ENSBGRG00000021710	ENSBGRT00000040775	56128
chr10	84827947	84828385	439	*	Intron (ENSBGRT00000040775/gene:ENSBGRG00000021710, intron 1 of 18)	10	84741767	84884806	143040	2	gene:ENSBGRG00000021710	ENSBGRT00000040775	56421
chr10	848574	848792	219	*	Intron (ENSBGRT00000033399/gene:ENSBGRG00000018178, intron 7 of 7)	10	730115	732503	2389	2	gene:ENSBGRG00000018153	ENSBGRT00000033191	-116071
chr10	84908242	84909003	762	*	Distal Intergenic	10	84741767	84886372	144606	2	gene:ENSBGRG00000021710	ENSBGRT00000040486	-21870
chr10	84908260	84908995	736	*	Distal Intergenic	10	84741767	84886372	144606	2	gene:ENSBGRG00000021710	ENSBGRT00000040486	-21888
chr10	84950126	84950443	318	*	Distal Intergenic	10	84942193	84942573	381	2	gene:ENSBGRG00000022126	ENSBGRT00000040863	-7553
chr10	85199958	85200243	286	*	Intron (ENSBGRT00000041498/gene:ENSBGRG00000022477, intron 41 of 51)	10	85070446	85141979	71534	1	gene:ENSBGRG00000022165	ENSBGRT00000041403	129512
chr10	853605	853928	324	*	Intron (ENSBGRT00000033399/gene:ENSBGRG00000018178, intron 7 of 7)	10	730115	732503	2389	2	gene:ENSBGRG00000018153	ENSBGRT00000033191	-121102
chr10	85404544	85405882	1339	*	Intron (ENSBGRT00000041498/gene:ENSBGRG00000022477, intron 14 of 51)	10	85153960	85625580	471621	2	gene:ENSBGRG00000022477	ENSBGRT00000041498	219698
chr10	85404801	85405685	885	*	Intron (ENSBGRT00000041498/gene:ENSBGRG00000022477, intron 14 of 51)	10	85153960	85625580	471621	2	gene:ENSBGRG00000022477	ENSBGRT00000041498	219895
chr10	8540773	8541624	852	*	Distal Intergenic	10	8193775	8202773	8999	1	gene:ENSBGRG00000023544	ENSBGRT00000043472	346998
chr10	8540773	8541665	893	*	Distal Intergenic	10	8193775	8202773	8999	1	gene:ENSBGRG00000023544	ENSBGRT00000043472	346998
chr10	8541190	8541665	476	*	Distal Intergenic	10	8193775	8202773	8999	1	gene:ENSBGRG00000023544	ENSBGRT00000043472	347415
chr10	85425309	85425628	320	*	Intron (ENSBGRT00000041498/gene:ENSBGRG00000022477, intron 11 of 51)	10	85153960	85625580	471621	2	gene:ENSBGRG00000022477	ENSBGRT00000041498	199952
chr10	85448402	85448737	336	*	Intron (ENSBGRT00000041498/gene:ENSBGRG00000022477, intron 11 of 51)	10	85153960	85625580	471621	2	gene:ENSBGRG00000022477	ENSBGRT00000041498	176843
chr10	85560505	85560844	340	*	Intron (ENSBGRT00000041498/gene:ENSBGRG00000022477, intron 3 of 51)	10	85153960	85625580	471621	2	gene:ENSBGRG00000022477	ENSBGRT00000041498	64736
chr10	85560555	85560804	250	*	Intron (ENSBGRT00000041498/gene:ENSBGRG00000022477, intron 3 of 51)	10	85153960	85625580	471621	2	gene:ENSBGRG00000022477	ENSBGRT00000041498	64776
chr10	85568105	85568358	254	*	Intron (ENSBGRT00000041498/gene:ENSBGRG00000022477, intron 3 of 51)	10	85153960	85625580	471621	2	gene:ENSBGRG00000022477	ENSBGRT00000041498	57222
chr10	85640626	85641046	421	*	Distal Intergenic	10	85153960	85625580	471621	2	gene:ENSBGRG00000022477	ENSBGRT00000041498	-15046
chr10	85713828	85714171	344	*	Distal Intergenic	10	85761266	85901980	140715	1	gene:ENSBGRG00000022550	ENSBGRT00000041622	-47095
chr10	85760144	85760841	698	*	Promoter (<=1kb)	10	85761266	85901980	140715	1	gene:ENSBGRG00000022550	ENSBGRT00000041622	-425
chr10	85760144	85760872	729	*	Promoter (<=1kb)	10	85761266	85901980	140715	1	gene:ENSBGRG00000022550	ENSBGRT00000041622	-394
chr10	85760205	85760872	668	*	Promoter (<=1kb)	10	85761266	85901980	140715	1	gene:ENSBGRG00000022550	ENSBGRT00000041622	-394
chr10	85761642	85762133	492	*	Intron (ENSBGRT00000041622/gene:ENSBGRG00000022550, intron 1 of 16)	10	85761266	85901980	140715	1	gene:ENSBGRG00000022550	ENSBGRT00000041622	376
chr10	85761642	85762203	562	*	Intron (ENSBGRT00000041622/gene:ENSBGRG00000022550, intron 1 of 16)	10	85761266	85901980	140715	1	gene:ENSBGRG00000022550	ENSBGRT00000041622	376
chr10	85761720	85762203	484	*	Intron (ENSBGRT00000041622/gene:ENSBGRG00000022550, intron 1 of 16)	10	85761266	85901980	140715	1	gene:ENSBGRG00000022550	ENSBGRT00000041622	454
chr10	8577083	8577685	603	*	Distal Intergenic	10	8193775	8202773	8999	1	gene:ENSBGRG00000023544	ENSBGRT00000043472	383308
chr10	85818017	85818403	387	*	Intron (ENSBGRT00000041622/gene:ENSBGRG00000022550, intron 5 of 16)	10	85800718	85801731	1014	2	gene:ENSBGRG00000022581	ENSBGRT00000041662	-16286
chr10	85818606	85819173	568	*	Intron (ENSBGRT00000041622/gene:ENSBGRG00000022550, intron 5 of 16)	10	85800718	85801731	1014	2	gene:ENSBGRG00000022581	ENSBGRT00000041662	-16875
chr10	85880495	85880847	353	*	Intron (ENSBGRT00000041622/gene:ENSBGRG00000022550, intron 14 of 16)	10	85800718	85801731	1014	2	gene:ENSBGRG00000022581	ENSBGRT00000041662	-78764
chr10	85903631	85904430	800	*	Distal Intergenic	10	85800718	85801731	1014	2	gene:ENSBGRG00000022581	ENSBGRT00000041662	-101900
chr10	85903631	85904596	966	*	Distal Intergenic	10	85800718	85801731	1014	2	gene:ENSBGRG00000022581	ENSBGRT00000041662	-101900
chr10	85903740	85904596	857	*	Distal Intergenic	10	85800718	85801731	1014	2	gene:ENSBGRG00000022581	ENSBGRT00000041662	-102009
chr10	85941314	85941626	313	*	Distal Intergenic	10	85800718	85801731	1014	2	gene:ENSBGRG00000022581	ENSBGRT00000041662	-139583
chr10	86075035	86075263	229	*	Distal Intergenic	10	85800718	85801731	1014	2	gene:ENSBGRG00000022581	ENSBGRT00000041662	-273304
chr10	8616019	8616464	446	*	Distal Intergenic	10	8193775	8202773	8999	1	gene:ENSBGRG00000023544	ENSBGRT00000043472	422244
chr10	86318342	86318752	411	*	Intron (ENSBGRT00000041962/gene:ENSBGRG00000022596, intron 28 of 30)	10	85800718	85801731	1014	2	gene:ENSBGRG00000022581	ENSBGRT00000041662	-516611
chr10	86470564	86470817	254	*	Intron (ENSBGRT00000041962/gene:ENSBGRG00000022596, intron 18 of 30)	10	86879739	86881127	1389	2	gene:ENSBGRG00000022768	ENSBGRT00000042029	410310
chr10	86478610	86478796	187	*	Intron (ENSBGRT00000041962/gene:ENSBGRG00000022596, intron 15 of 30)	10	86879739	86881127	1389	2	gene:ENSBGRG00000022768	ENSBGRT00000042029	402331
chr10	86479126	86479379	254	*	Intron (ENSBGRT00000041962/gene:ENSBGRG00000022596, intron 15 of 30)	10	86879739	86881127	1389	2	gene:ENSBGRG00000022768	ENSBGRT00000042029	401748
chr10	86519453	86519805	353	*	Intron (ENSBGRT00000041962/gene:ENSBGRG00000022596, intron 15 of 30)	10	86879739	86881127	1389	2	gene:ENSBGRG00000022768	ENSBGRT00000042029	361322
chr10	86593810	86594331	522	*	Intron (ENSBGRT00000041962/gene:ENSBGRG00000022596, intron 15 of 30)	10	86879739	86881127	1389	2	gene:ENSBGRG00000022768	ENSBGRT00000042029	286796
chr10	86611407	86612022	616	*	Intron (ENSBGRT00000041962/gene:ENSBGRG00000022596, intron 15 of 30)	10	86879739	86881127	1389	2	gene:ENSBGRG00000022768	ENSBGRT00000042029	269105
chr10	86656289	86656621	333	*	Intron (ENSBGRT00000041962/gene:ENSBGRG00000022596, intron 15 of 30)	10	86879739	86881127	1389	2	gene:ENSBGRG00000022768	ENSBGRT00000042029	224506
chr10	86704885	86705252	368	*	Intron (ENSBGRT00000041962/gene:ENSBGRG00000022596, intron 13 of 30)	10	86879739	86881127	1389	2	gene:ENSBGRG00000022768	ENSBGRT00000042029	175875
chr10	86731041	86731295	255	*	Intron (ENSBGRT00000041962/gene:ENSBGRG00000022596, intron 11 of 30)	10	86879739	86881127	1389	2	gene:ENSBGRG00000022768	ENSBGRT00000042029	149832
chr10	86820135	86820673	539	*	Intron (ENSBGRT00000041962/gene:ENSBGRG00000022596, intron 6 of 30)	10	86879739	86881127	1389	2	gene:ENSBGRG00000022768	ENSBGRT00000042029	60454
chr10	86820135	86820695	561	*	Intron (ENSBGRT00000041962/gene:ENSBGRG00000022596, intron 6 of 30)	10	86879739	86881127	1389	2	gene:ENSBGRG00000022768	ENSBGRT00000042029	60432
chr10	86820179	86820695	517	*	Intron (ENSBGRT00000041962/gene:ENSBGRG00000022596, intron 6 of 30)	10	86879739	86881127	1389	2	gene:ENSBGRG00000022768	ENSBGRT00000042029	60432
chr10	86957992	86958552	561	*	Intron (ENSBGRT00000041962/gene:ENSBGRG00000022596, intron 1 of 30)	10	86879739	86881127	1389	2	gene:ENSBGRG00000022768	ENSBGRT00000042029	-76865
chr10	86973917	86974293	377	*	Intron (ENSBGRT00000041962/gene:ENSBGRG00000022596, intron 1 of 30)	10	86879739	86881127	1389	2	gene:ENSBGRG00000022768	ENSBGRT00000042029	-92790
chr10	87002473	87003439	967	*	Intron (ENSBGRT00000041962/gene:ENSBGRG00000022596, intron 1 of 30)	10	87100734	87101459	726	2	gene:ENSBGRG00000022786	ENSBGRT00000042060	98020
chr10	87003104	87003439	336	*	Intron (ENSBGRT00000041962/gene:ENSBGRG00000022596, intron 1 of 30)	10	87100734	87101459	726	2	gene:ENSBGRG00000022786	ENSBGRT00000042060	98020
chr10	87031449	87031785	337	*	Intron (ENSBGRT00000041962/gene:ENSBGRG00000022596, intron 1 of 30)	10	87100734	87101459	726	2	gene:ENSBGRG00000022786	ENSBGRT00000042060	69674
chr10	87059554	87059864	311	*	Intron (ENSBGRT00000041962/gene:ENSBGRG00000022596, intron 1 of 30)	10	87100734	87101459	726	2	gene:ENSBGRG00000022786	ENSBGRT00000042060	41595
chr10	87085872	87086171	300	*	Intron (ENSBGRT00000041962/gene:ENSBGRG00000022596, intron 1 of 30)	10	87100734	87101459	726	2	gene:ENSBGRG00000022786	ENSBGRT00000042060	15288
chr10	87167211	87167968	758	*	Intron (ENSBGRT00000041962/gene:ENSBGRG00000022596, intron 1 of 30)	10	87100734	87101459	726	2	gene:ENSBGRG00000022786	ENSBGRT00000042060	-65752
chr10	87231526	87232039	514	*	Intron (ENSBGRT00000041962/gene:ENSBGRG00000022596, intron 1 of 30)	10	86290583	87263110	972528	2	gene:ENSBGRG00000022596	ENSBGRT00000041962	31071
chr10	8731359	8731885	527	*	Distal Intergenic	10	8193775	8202773	8999	1	gene:ENSBGRG00000023544	ENSBGRT00000043472	537584
chr10	87451316	87451692	377	*	Distal Intergenic	10	86290583	87263110	972528	2	gene:ENSBGRG00000022596	ENSBGRT00000041962	-188206
chr10	87626540	87626983	444	*	Distal Intergenic	10	87866186	87867258	1073	1	gene:ENSBGRG00000022805	ENSBGRT00000042099	-239203
chr10	87775990	87776458	469	*	Distal Intergenic	10	87866186	87867258	1073	1	gene:ENSBGRG00000022805	ENSBGRT00000042099	-89728
chr10	88034509	88034798	290	*	Distal Intergenic	10	87866186	87867258	1073	1	gene:ENSBGRG00000022805	ENSBGRT00000042099	168323
chr10	88047302	88047556	255	*	Distal Intergenic	10	87866186	87867258	1073	1	gene:ENSBGRG00000022805	ENSBGRT00000042099	181116
chr10	88047302	88047591	290	*	Distal Intergenic	10	87866186	87867258	1073	1	gene:ENSBGRG00000022805	ENSBGRT00000042099	181116
chr10	88047332	88047591	260	*	Distal Intergenic	10	87866186	87867258	1073	1	gene:ENSBGRG00000022805	ENSBGRT00000042099	181146
chr10	88057355	88057853	499	*	Distal Intergenic	10	87866186	87867258	1073	1	gene:ENSBGRG00000022805	ENSBGRT00000042099	191169
chr10	88142574	88143175	602	*	Distal Intergenic	10	87866186	87867258	1073	1	gene:ENSBGRG00000022805	ENSBGRT00000042099	276388
chr10	88142794	88143724	931	*	Distal Intergenic	10	87866186	87867258	1073	1	gene:ENSBGRG00000022805	ENSBGRT00000042099	276608
chr10	88143002	88143724	723	*	Distal Intergenic	10	87866186	87867258	1073	1	gene:ENSBGRG00000022805	ENSBGRT00000042099	276816
chr10	88482320	88482736	417	*	Distal Intergenic	10	87866186	87867258	1073	1	gene:ENSBGRG00000022805	ENSBGRT00000042099	616134
chr10	88492367	88493084	718	*	Distal Intergenic	10	87866186	87867258	1073	1	gene:ENSBGRG00000022805	ENSBGRT00000042099	626181
chr10	88511353	88511863	511	*	Distal Intergenic	10	87866186	87867258	1073	1	gene:ENSBGRG00000022805	ENSBGRT00000042099	645167
chr10	88512672	88513050	379	*	Distal Intergenic	10	87866186	87867258	1073	1	gene:ENSBGRG00000022805	ENSBGRT00000042099	646486
chr10	88638245	88638642	398	*	Distal Intergenic	10	87866186	87867258	1073	1	gene:ENSBGRG00000022805	ENSBGRT00000042099	772059
chr10	88638362	88638615	254	*	Distal Intergenic	10	87866186	87867258	1073	1	gene:ENSBGRG00000022805	ENSBGRT00000042099	772176
chr10	88716873	88717465	593	*	Distal Intergenic	10	87866186	87867258	1073	1	gene:ENSBGRG00000022805	ENSBGRT00000042099	850687
chr10	88743251	88744159	909	*	Distal Intergenic	10	87866186	87867258	1073	1	gene:ENSBGRG00000022805	ENSBGRT00000042099	877065
chr10	88743251	88744267	1017	*	Distal Intergenic	10	87866186	87867258	1073	1	gene:ENSBGRG00000022805	ENSBGRT00000042099	877065
chr10	88743270	88744267	998	*	Distal Intergenic	10	87866186	87867258	1073	1	gene:ENSBGRG00000022805	ENSBGRT00000042099	877084
chr10	88861269	88861606	338	*	Distal Intergenic	10	87866186	87867258	1073	1	gene:ENSBGRG00000022805	ENSBGRT00000042099	995083
chr10	89228798	89229078	281	*	Distal Intergenic	10	90350884	90351222	339	1	gene:ENSBGRG00000022824	ENSBGRT00000042129	-1121806
chr10	89229231	89229877	647	*	Distal Intergenic	10	90350884	90351222	339	1	gene:ENSBGRG00000022824	ENSBGRT00000042129	-1121007
chr10	89229231	89229906	676	*	Distal Intergenic	10	90350884	90351222	339	1	gene:ENSBGRG00000022824	ENSBGRT00000042129	-1120978
chr10	89229323	89229906	584	*	Distal Intergenic	10	90350884	90351222	339	1	gene:ENSBGRG00000022824	ENSBGRT00000042129	-1120978
chr10	89330599	89331031	433	*	Distal Intergenic	10	90350884	90351222	339	1	gene:ENSBGRG00000022824	ENSBGRT00000042129	-1019853
chr10	89365558	89365844	287	*	Distal Intergenic	10	90350884	90351222	339	1	gene:ENSBGRG00000022824	ENSBGRT00000042129	-985040
chr10	89380695	89381191	497	*	Distal Intergenic	10	90350884	90351222	339	1	gene:ENSBGRG00000022824	ENSBGRT00000042129	-969693
chr10	89380695	89381381	687	*	Distal Intergenic	10	90350884	90351222	339	1	gene:ENSBGRG00000022824	ENSBGRT00000042129	-969503
chr10	89380707	89381381	675	*	Distal Intergenic	10	90350884	90351222	339	1	gene:ENSBGRG00000022824	ENSBGRT00000042129	-969503
chr10	89402485	89402969	485	*	Distal Intergenic	10	90350884	90351222	339	1	gene:ENSBGRG00000022824	ENSBGRT00000042129	-947915
chr10	89421643	89422082	440	*	Distal Intergenic	10	90350884	90351222	339	1	gene:ENSBGRG00000022824	ENSBGRT00000042129	-928802
chr10	89440191	89440639	449	*	Distal Intergenic	10	90350884	90351222	339	1	gene:ENSBGRG00000022824	ENSBGRT00000042129	-910245
chr10	89497436	89497776	341	*	Distal Intergenic	10	90350884	90351222	339	1	gene:ENSBGRG00000022824	ENSBGRT00000042129	-853108
chr10	89508400	89508645	246	*	Distal Intergenic	10	90350884	90351222	339	1	gene:ENSBGRG00000022824	ENSBGRT00000042129	-842239
chr10	89602640	89602835	196	*	Distal Intergenic	10	90350884	90351222	339	1	gene:ENSBGRG00000022824	ENSBGRT00000042129	-748049
chr10	89648153	89648604	452	*	Distal Intergenic	10	90350884	90351222	339	1	gene:ENSBGRG00000022824	ENSBGRT00000042129	-702280
chr10	89682936	89683272	337	*	Distal Intergenic	10	90350884	90351222	339	1	gene:ENSBGRG00000022824	ENSBGRT00000042129	-667612
chr10	89716076	89716480	405	*	Distal Intergenic	10	90350884	90351222	339	1	gene:ENSBGRG00000022824	ENSBGRT00000042129	-634404
chr10	89717263	89718219	957	*	Distal Intergenic	10	90350884	90351222	339	1	gene:ENSBGRG00000022824	ENSBGRT00000042129	-632665
chr10	89717263	89718226	964	*	Distal Intergenic	10	90350884	90351222	339	1	gene:ENSBGRG00000022824	ENSBGRT00000042129	-632658
chr10	89717377	89718226	850	*	Distal Intergenic	10	90350884	90351222	339	1	gene:ENSBGRG00000022824	ENSBGRT00000042129	-632658
chr10	89723039	89723287	249	*	Distal Intergenic	10	90350884	90351222	339	1	gene:ENSBGRG00000022824	ENSBGRT00000042129	-627597
chr10	89941742	89942447	706	*	Distal Intergenic	10	90350884	90351222	339	1	gene:ENSBGRG00000022824	ENSBGRT00000042129	-408437
chr10	89941742	89942511	770	*	Distal Intergenic	10	90350884	90351222	339	1	gene:ENSBGRG00000022824	ENSBGRT00000042129	-408373
chr10	89941961	89942511	551	*	Distal Intergenic	10	90350884	90351222	339	1	gene:ENSBGRG00000022824	ENSBGRT00000042129	-408373
chr10	90182164	90182494	331	*	Distal Intergenic	10	90350884	90351222	339	1	gene:ENSBGRG00000022824	ENSBGRT00000042129	-168390
chr10	90287820	90288071	252	*	Distal Intergenic	10	90350884	90351222	339	1	gene:ENSBGRG00000022824	ENSBGRT00000042129	-62813
chr10	90331009	90331964	956	*	Distal Intergenic	10	90350884	90351222	339	1	gene:ENSBGRG00000022824	ENSBGRT00000042129	-18920
chr10	9033390	9034229	840	*	Distal Intergenic	10	9569977	9570675	699	2	gene:ENSBGRG00000023564	ENSBGRT00000043571	536446
chr10	9033390	9034246	857	*	Distal Intergenic	10	9569977	9570675	699	2	gene:ENSBGRG00000023564	ENSBGRT00000043571	536429
chr10	9033518	9034246	729	*	Distal Intergenic	10	9569977	9570675	699	2	gene:ENSBGRG00000023564	ENSBGRT00000043571	536429
chr10	90350298	90350489	192	*	Promoter (<=1kb)	10	90350884	90351222	339	1	gene:ENSBGRG00000022824	ENSBGRT00000042129	-395
chr10	90360270	90360617	348	*	Distal Intergenic	10	90350884	90351222	339	1	gene:ENSBGRG00000022824	ENSBGRT00000042129	9386
chr10	90384275	90384671	397	*	Distal Intergenic	10	90350884	90351222	339	1	gene:ENSBGRG00000022824	ENSBGRT00000042129	33391
chr10	90396026	90396570	545	*	Distal Intergenic	10	90350884	90351222	339	1	gene:ENSBGRG00000022824	ENSBGRT00000042129	45142
chr10	90423006	90423286	281	*	Distal Intergenic	10	90350884	90351222	339	1	gene:ENSBGRG00000022824	ENSBGRT00000042129	72122
chr10	90433627	90433969	343	*	Distal Intergenic	10	90350884	90351222	339	1	gene:ENSBGRG00000022824	ENSBGRT00000042129	82743
chr10	90459879	90460496	618	*	Distal Intergenic	10	90350884	90351222	339	1	gene:ENSBGRG00000022824	ENSBGRT00000042129	108995
chr10	90459940	90460496	557	*	Distal Intergenic	10	90350884	90351222	339	1	gene:ENSBGRG00000022824	ENSBGRT00000042129	109056
chr10	90460155	90460475	321	*	Distal Intergenic	10	90350884	90351222	339	1	gene:ENSBGRG00000022824	ENSBGRT00000042129	109271
chr10	90495397	90495675	279	*	Distal Intergenic	10	90350884	90351222	339	1	gene:ENSBGRG00000022824	ENSBGRT00000042129	144513
chr10	90556842	90557350	509	*	Distal Intergenic	10	90350884	90351222	339	1	gene:ENSBGRG00000022824	ENSBGRT00000042129	205958
chr10	90556842	90557359	518	*	Distal Intergenic	10	90350884	90351222	339	1	gene:ENSBGRG00000022824	ENSBGRT00000042129	205958
chr10	90556890	90557359	470	*	Distal Intergenic	10	90350884	90351222	339	1	gene:ENSBGRG00000022824	ENSBGRT00000042129	206006
chr10	90579998	90580505	508	*	Distal Intergenic	10	90350884	90351222	339	1	gene:ENSBGRG00000022824	ENSBGRT00000042129	229114
chr10	90652948	90653350	403	*	Distal Intergenic	10	90350884	90351222	339	1	gene:ENSBGRG00000022824	ENSBGRT00000042129	302064
chr10	90672233	90672774	542	*	Distal Intergenic	10	90350884	90351222	339	1	gene:ENSBGRG00000022824	ENSBGRT00000042129	321349
chr10	90672346	90673113	768	*	Distal Intergenic	10	90350884	90351222	339	1	gene:ENSBGRG00000022824	ENSBGRT00000042129	321462
chr10	90754786	90755209	424	*	Distal Intergenic	10	90350884	90351222	339	1	gene:ENSBGRG00000022824	ENSBGRT00000042129	403902
chr10	90814944	90815531	588	*	Distal Intergenic	10	90350884	90351222	339	1	gene:ENSBGRG00000022824	ENSBGRT00000042129	464060
chr10	90814944	90816008	1065	*	Distal Intergenic	10	90350884	90351222	339	1	gene:ENSBGRG00000022824	ENSBGRT00000042129	464060
chr10	90815085	90816008	924	*	Distal Intergenic	10	90350884	90351222	339	1	gene:ENSBGRG00000022824	ENSBGRT00000042129	464201
chr10	90832661	90832886	226	*	Distal Intergenic	10	90350884	90351222	339	1	gene:ENSBGRG00000022824	ENSBGRT00000042129	481777
chr10	90832914	90833395	482	*	Distal Intergenic	10	90350884	90351222	339	1	gene:ENSBGRG00000022824	ENSBGRT00000042129	482030
chr10	90832914	90833453	540	*	Distal Intergenic	10	90350884	90351222	339	1	gene:ENSBGRG00000022824	ENSBGRT00000042129	482030
chr10	90833241	90833453	213	*	Distal Intergenic	10	90350884	90351222	339	1	gene:ENSBGRG00000022824	ENSBGRT00000042129	482357
chr10	90890581	90891025	445	*	Distal Intergenic	10	90350884	90351222	339	1	gene:ENSBGRG00000022824	ENSBGRT00000042129	539697
chr10	90894166	90894419	254	*	Distal Intergenic	10	90350884	90351222	339	1	gene:ENSBGRG00000022824	ENSBGRT00000042129	543282
chr10	90918666	90919604	939	*	Distal Intergenic	10	90350884	90351222	339	1	gene:ENSBGRG00000022824	ENSBGRT00000042129	567782
chr10	90918983	90919604	622	*	Distal Intergenic	10	90350884	90351222	339	1	gene:ENSBGRG00000022824	ENSBGRT00000042129	568099
chr10	90937724	90938694	971	*	Distal Intergenic	10	90350884	90351222	339	1	gene:ENSBGRG00000022824	ENSBGRT00000042129	586840
chr10	90937761	90938386	626	*	Distal Intergenic	10	90350884	90351222	339	1	gene:ENSBGRG00000022824	ENSBGRT00000042129	586877
chr10	90952257	90953373	1117	*	Distal Intergenic	10	90350884	90351222	339	1	gene:ENSBGRG00000022824	ENSBGRT00000042129	601373
chr10	90992717	90992955	239	*	Distal Intergenic	10	90350884	90351222	339	1	gene:ENSBGRG00000022824	ENSBGRT00000042129	641833
chr10	90993273	90993565	293	*	Distal Intergenic	10	90350884	90351222	339	1	gene:ENSBGRG00000022824	ENSBGRT00000042129	642389
chr10	91044199	91044536	338	*	Distal Intergenic	10	90350884	90351222	339	1	gene:ENSBGRG00000022824	ENSBGRT00000042129	693315
chr10	91127414	91127649	236	*	Distal Intergenic	10	90350884	90351222	339	1	gene:ENSBGRG00000022824	ENSBGRT00000042129	776530
chr10	91286060	91286526	467	*	Distal Intergenic	10	92017917	92018859	943	1	gene:ENSBGRG00000022829	ENSBGRT00000042167	-731391
chr10	91333853	91334344	492	*	Distal Intergenic	10	92017917	92018859	943	1	gene:ENSBGRG00000022829	ENSBGRT00000042167	-683573
chr10	91333853	91334610	758	*	Distal Intergenic	10	92017917	92018859	943	1	gene:ENSBGRG00000022829	ENSBGRT00000042167	-683307
chr10	91333857	91334610	754	*	Distal Intergenic	10	92017917	92018859	943	1	gene:ENSBGRG00000022829	ENSBGRT00000042167	-683307
chr10	91373010	91373490	481	*	Distal Intergenic	10	92017917	92018859	943	1	gene:ENSBGRG00000022829	ENSBGRT00000042167	-644427
chr10	91412963	91413349	387	*	Distal Intergenic	10	92017917	92018859	943	1	gene:ENSBGRG00000022829	ENSBGRT00000042167	-604568
chr10	91489465	91489919	455	*	Distal Intergenic	10	92017917	92018859	943	1	gene:ENSBGRG00000022829	ENSBGRT00000042167	-527998
chr10	91489465	91490089	625	*	Distal Intergenic	10	92017917	92018859	943	1	gene:ENSBGRG00000022829	ENSBGRT00000042167	-527828
chr10	91489725	91490089	365	*	Distal Intergenic	10	92017917	92018859	943	1	gene:ENSBGRG00000022829	ENSBGRT00000042167	-527828
chr10	91558697	91559020	324	*	Distal Intergenic	10	92017917	92018859	943	1	gene:ENSBGRG00000022829	ENSBGRT00000042167	-458897
chr10	91582024	91582244	221	*	Distal Intergenic	10	92017917	92018859	943	1	gene:ENSBGRG00000022829	ENSBGRT00000042167	-435673
chr10	91582024	91582356	333	*	Distal Intergenic	10	92017917	92018859	943	1	gene:ENSBGRG00000022829	ENSBGRT00000042167	-435561
chr10	91582064	91582356	293	*	Distal Intergenic	10	92017917	92018859	943	1	gene:ENSBGRG00000022829	ENSBGRT00000042167	-435561
chr10	91740037	91740482	446	*	Distal Intergenic	10	92017917	92018859	943	1	gene:ENSBGRG00000022829	ENSBGRT00000042167	-277435
chr10	91740037	91740538	502	*	Distal Intergenic	10	92017917	92018859	943	1	gene:ENSBGRG00000022829	ENSBGRT00000042167	-277379
chr10	91740051	91740538	488	*	Distal Intergenic	10	92017917	92018859	943	1	gene:ENSBGRG00000022829	ENSBGRT00000042167	-277379
chr10	91779485	91780186	702	*	Distal Intergenic	10	92017917	92018859	943	1	gene:ENSBGRG00000022829	ENSBGRT00000042167	-237731
chr10	91779485	91780257	773	*	Distal Intergenic	10	92017917	92018859	943	1	gene:ENSBGRG00000022829	ENSBGRT00000042167	-237660
chr10	91779537	91780257	721	*	Distal Intergenic	10	92017917	92018859	943	1	gene:ENSBGRG00000022829	ENSBGRT00000042167	-237660
chr10	91787965	91788454	490	*	Distal Intergenic	10	92017917	92018859	943	1	gene:ENSBGRG00000022829	ENSBGRT00000042167	-229463
chr10	91787965	91788995	1031	*	Distal Intergenic	10	92017917	92018859	943	1	gene:ENSBGRG00000022829	ENSBGRT00000042167	-228922
chr10	91787985	91788986	1002	*	Distal Intergenic	10	92017917	92018859	943	1	gene:ENSBGRG00000022829	ENSBGRT00000042167	-228931
chr10	91835152	91835710	559	*	Distal Intergenic	10	92017917	92018859	943	1	gene:ENSBGRG00000022829	ENSBGRT00000042167	-182207
chr10	918774	919218	445	*	Intron (ENSBGRT00000033399/gene:ENSBGRG00000018178, intron 7 of 7)	10	730115	732503	2389	2	gene:ENSBGRG00000018153	ENSBGRT00000033191	-186271
chr10	91878916	91879712	797	*	Distal Intergenic	10	92017917	92018859	943	1	gene:ENSBGRG00000022829	ENSBGRT00000042167	-138205
chr10	91878984	91879968	985	*	Distal Intergenic	10	92017917	92018859	943	1	gene:ENSBGRG00000022829	ENSBGRT00000042167	-137949
chr10	91879193	91879968	776	*	Distal Intergenic	10	92017917	92018859	943	1	gene:ENSBGRG00000022829	ENSBGRT00000042167	-137949
chr10	91918502	91918680	179	*	Distal Intergenic	10	92017917	92018859	943	1	gene:ENSBGRG00000022829	ENSBGRT00000042167	-99237
chr10	919247	919523	277	*	Intron (ENSBGRT00000033399/gene:ENSBGRG00000018178, intron 7 of 7)	10	730115	732503	2389	2	gene:ENSBGRG00000018153	ENSBGRT00000033191	-186744
chr10	91941534	91941776	243	*	Distal Intergenic	10	92017917	92018859	943	1	gene:ENSBGRG00000022829	ENSBGRT00000042167	-76141
chr10	91977090	91977603	514	*	Distal Intergenic	10	92017917	92018859	943	1	gene:ENSBGRG00000022829	ENSBGRT00000042167	-40314
chr10	91977224	91978193	970	*	Distal Intergenic	10	92017917	92018859	943	1	gene:ENSBGRG00000022829	ENSBGRT00000042167	-39724
chr10	92196421	92196770	350	*	Distal Intergenic	10	92017917	92018859	943	1	gene:ENSBGRG00000022829	ENSBGRT00000042167	178504
chr10	92230137	92230508	372	*	Distal Intergenic	10	92017917	92018859	943	1	gene:ENSBGRG00000022829	ENSBGRT00000042167	212220
chr10	92230137	92230568	432	*	Distal Intergenic	10	92017917	92018859	943	1	gene:ENSBGRG00000022829	ENSBGRT00000042167	212220
chr10	92230159	92230568	410	*	Distal Intergenic	10	92017917	92018859	943	1	gene:ENSBGRG00000022829	ENSBGRT00000042167	212242
chr10	92273380	92273626	247	*	Distal Intergenic	10	92017917	92018859	943	1	gene:ENSBGRG00000022829	ENSBGRT00000042167	255463
chr10	92355833	92356341	509	*	Distal Intergenic	10	92554716	92555468	753	1	gene:ENSBGRG00000022858	ENSBGRT00000042197	-198375
chr10	92355833	92356398	566	*	Distal Intergenic	10	92554716	92555468	753	1	gene:ENSBGRG00000022858	ENSBGRT00000042197	-198318
chr10	92355856	92356398	543	*	Distal Intergenic	10	92554716	92555468	753	1	gene:ENSBGRG00000022858	ENSBGRT00000042197	-198318
chr10	92446624	92447093	470	*	Distal Intergenic	10	92554716	92555468	753	1	gene:ENSBGRG00000022858	ENSBGRT00000042197	-107623
chr10	92452590	92453110	521	*	Distal Intergenic	10	92554716	92555468	753	1	gene:ENSBGRG00000022858	ENSBGRT00000042197	-101606
chr10	92644770	92645121	352	*	Distal Intergenic	10	92691277	92694063	2787	1	gene:ENSBGRG00000022880	ENSBGRT00000042312	-46156
chr10	92892902	92893213	312	*	Distal Intergenic	10	93092911	93093210	300	2	gene:ENSBGRG00000022939	ENSBGRT00000042334	199997
chr10	92925943	92926225	283	*	Distal Intergenic	10	93092911	93093210	300	2	gene:ENSBGRG00000022939	ENSBGRT00000042334	166985
chr10	92925943	92926587	645	*	Distal Intergenic	10	93092911	93093210	300	2	gene:ENSBGRG00000022939	ENSBGRT00000042334	166623
chr10	92925948	92926587	640	*	Distal Intergenic	10	93092911	93093210	300	2	gene:ENSBGRG00000022939	ENSBGRT00000042334	166623
chr10	92996958	92997331	374	*	Distal Intergenic	10	93092911	93093210	300	2	gene:ENSBGRG00000022939	ENSBGRT00000042334	95879
chr10	93043073	93043385	313	*	Distal Intergenic	10	93092911	93093210	300	2	gene:ENSBGRG00000022939	ENSBGRT00000042334	49825
chr10	9315594	9315926	333	*	Distal Intergenic	10	9569977	9570675	699	2	gene:ENSBGRG00000023564	ENSBGRT00000043571	254749
chr10	93180718	93181473	756	*	Distal Intergenic	10	93092911	93093210	300	2	gene:ENSBGRG00000022939	ENSBGRT00000042334	-87508
chr10	93208906	93209160	255	*	Distal Intergenic	10	93092911	93093210	300	2	gene:ENSBGRG00000022939	ENSBGRT00000042334	-115696
chr10	93230451	93230679	229	*	Distal Intergenic	10	93092911	93093210	300	2	gene:ENSBGRG00000022939	ENSBGRT00000042334	-137241
chr10	93328806	93329254	449	*	Distal Intergenic	10	93092911	93093210	300	2	gene:ENSBGRG00000022939	ENSBGRT00000042334	-235596
chr10	93550733	93551261	529	*	Distal Intergenic	10	93092911	93093210	300	2	gene:ENSBGRG00000022939	ENSBGRT00000042334	-457523
chr10	93550733	93551385	653	*	Distal Intergenic	10	93092911	93093210	300	2	gene:ENSBGRG00000022939	ENSBGRT00000042334	-457523
chr10	93550998	93551385	388	*	Distal Intergenic	10	93092911	93093210	300	2	gene:ENSBGRG00000022939	ENSBGRT00000042334	-457788
chr10	93636008	93636265	258	*	Distal Intergenic	10	93092911	93093210	300	2	gene:ENSBGRG00000022939	ENSBGRT00000042334	-542798
chr10	93728416	93729351	936	*	Distal Intergenic	10	94353947	94355899	1953	1	gene:ENSBGRG00000022955	ENSBGRT00000042354	-624596
chr10	93728599	93729270	672	*	Distal Intergenic	10	94353947	94355899	1953	1	gene:ENSBGRG00000022955	ENSBGRT00000042354	-624677
chr10	93952955	93953265	311	*	Distal Intergenic	10	94353947	94355899	1953	1	gene:ENSBGRG00000022955	ENSBGRT00000042354	-400682
chr10	94114311	94114646	336	*	Distal Intergenic	10	94353947	94355899	1953	1	gene:ENSBGRG00000022955	ENSBGRT00000042354	-239301
chr10	94120978	94121364	387	*	Distal Intergenic	10	94353947	94355899	1953	1	gene:ENSBGRG00000022955	ENSBGRT00000042354	-232583
chr10	94120978	94121407	430	*	Distal Intergenic	10	94353947	94355899	1953	1	gene:ENSBGRG00000022955	ENSBGRT00000042354	-232540
chr10	94121055	94121407	353	*	Distal Intergenic	10	94353947	94355899	1953	1	gene:ENSBGRG00000022955	ENSBGRT00000042354	-232540
chr10	94185380	94185786	407	*	Distal Intergenic	10	94353947	94355899	1953	1	gene:ENSBGRG00000022955	ENSBGRT00000042354	-168161
chr10	94185380	94185891	512	*	Distal Intergenic	10	94353947	94355899	1953	1	gene:ENSBGRG00000022955	ENSBGRT00000042354	-168056
chr10	94185403	94185891	489	*	Distal Intergenic	10	94353947	94355899	1953	1	gene:ENSBGRG00000022955	ENSBGRT00000042354	-168056
chr10	94249546	94250019	474	*	Distal Intergenic	10	94353947	94355899	1953	1	gene:ENSBGRG00000022955	ENSBGRT00000042354	-103928
chr10	94249743	94250240	498	*	Distal Intergenic	10	94353947	94355899	1953	1	gene:ENSBGRG00000022955	ENSBGRT00000042354	-103707
chr10	94611731	94612572	842	*	3' UTR	10	94611741	94697126	85386	2	gene:ENSBGRG00000022995	ENSBGRT00000042537	84554
chr10	94649568	94650082	515	*	Intron (ENSBGRT00000042537/gene:ENSBGRG00000022995, intron 1 of 13)	10	94611741	94697126	85386	2	gene:ENSBGRG00000022995	ENSBGRT00000042537	47044
chr10	94713439	94714088	650	*	Promoter (<=1kb)	10	94611741	94712506	100766	2	gene:ENSBGRG00000022995	ENSBGRT00000042472	-933
chr10	94713457	94714088	632	*	Promoter (<=1kb)	10	94611741	94712506	100766	2	gene:ENSBGRG00000022995	ENSBGRT00000042472	-951
chr10	94786690	94787240	551	*	Distal Intergenic	10	94825252	94829263	4012	2	gene:ENSBGRG00000023103	ENSBGRT00000042653	42023
chr10	94832718	94833100	383	*	Intron (ENSBGRT00000042734/gene:ENSBGRG00000023138, intron 1 of 1)	10	94829168	94833477	4310	2	gene:ENSBGRG00000023138	ENSBGRT00000042734	377
chr10	94833380	94834347	968	*	Promoter (<=1kb)	10	94829168	94833477	4310	2	gene:ENSBGRG00000023138	ENSBGRT00000042734	0
chr10	94833503	94834323	821	*	Promoter (<=1kb)	10	94829168	94833477	4310	2	gene:ENSBGRG00000023138	ENSBGRT00000042734	-26
chr10	94892410	94892637	228	*	Distal Intergenic	10	94943443	94943549	107	2	gene:ENSBGRG00000023156	ENSBGRT00000042750	50912
chr10	94946440	94946633	194	*	Promoter (2-3kb)	10	94943443	94943549	107	2	gene:ENSBGRG00000023156	ENSBGRT00000042750	-2891
chr10	94946484	94946916	433	*	Promoter (2-3kb)	10	94943443	94943549	107	2	gene:ENSBGRG00000023156	ENSBGRT00000042750	-2935
chr10	94979940	94980263	324	*	Distal Intergenic	10	94943443	94943549	107	2	gene:ENSBGRG00000023156	ENSBGRT00000042750	-36391
chr10	94980704	94981132	429	*	Distal Intergenic	10	94943443	94943549	107	2	gene:ENSBGRG00000023156	ENSBGRT00000042750	-37155
chr10	95175807	95176086	280	*	Distal Intergenic	10	95156936	95158069	1134	1	gene:ENSBGRG00000023164	ENSBGRT00000042774	18871
chr10	95176267	95176701	435	*	Distal Intergenic	10	95156936	95158069	1134	1	gene:ENSBGRG00000023164	ENSBGRT00000042774	19331
chr10	95176267	95176713	447	*	Distal Intergenic	10	95156936	95158069	1134	1	gene:ENSBGRG00000023164	ENSBGRT00000042774	19331
chr10	95176314	95176713	400	*	Distal Intergenic	10	95156936	95158069	1134	1	gene:ENSBGRG00000023164	ENSBGRT00000042774	19378
chr10	95204270	95204788	519	*	Distal Intergenic	10	95247010	95247126	117	2	gene:ENSBGRG00000023171	ENSBGRT00000042789	42338
chr10	95267821	95268605	785	*	Promoter (<=1kb)	10	95268019	95274935	6917	1	gene:ENSBGRG00000023181	ENSBGRT00000043064	0
chr10	95267821	95268619	799	*	Promoter (<=1kb)	10	95268019	95274935	6917	1	gene:ENSBGRG00000023181	ENSBGRT00000043064	0
chr10	95267830	95268619	790	*	Promoter (<=1kb)	10	95268019	95274935	6917	1	gene:ENSBGRG00000023181	ENSBGRT00000043064	0
chr10	95293241	95293893	653	*	Promoter (2-3kb)	10	95281236	95290475	9240	2	gene:ENSBGRG00000023351	ENSBGRT00000043180	-2766
chr10	95293241	95294045	805	*	Promoter (2-3kb)	10	95281236	95290475	9240	2	gene:ENSBGRG00000023351	ENSBGRT00000043180	-2766
chr10	95293297	95294045	749	*	Promoter (2-3kb)	10	95281236	95290475	9240	2	gene:ENSBGRG00000023351	ENSBGRT00000043180	-2822
chr10	95298585	95299248	664	*	Promoter (<=1kb)	10	95298969	95321572	22604	1	gene:ENSBGRG00000023439	ENSBGRT00000043342	0
chr10	95298585	95299263	679	*	Promoter (<=1kb)	10	95298969	95321572	22604	1	gene:ENSBGRG00000023439	ENSBGRT00000043342	0
chr10	95298592	95299263	672	*	Promoter (<=1kb)	10	95298969	95321572	22604	1	gene:ENSBGRG00000023439	ENSBGRT00000043342	0
chr10	95398108	95398536	429	*	Intron (ENSBGRT00000043561/gene:ENSBGRG00000023577, intron 9 of 10)	10	95355992	95467169	111178	2	gene:ENSBGRG00000023577	ENSBGRT00000043561	68633
chr10	95466414	95466928	515	*	Intron (ENSBGRT00000043561/gene:ENSBGRG00000023577, intron 1 of 10)	10	95355992	95467169	111178	2	gene:ENSBGRG00000023577	ENSBGRT00000043561	241
chr10	95467788	95468798	1011	*	Promoter (<=1kb)	10	95391648	95467169	75522	2	gene:ENSBGRG00000023577	ENSBGRT00000043826	-619
chr10	95467803	95468727	925	*	Promoter (<=1kb)	10	95391648	95467169	75522	2	gene:ENSBGRG00000023577	ENSBGRT00000043826	-634
chr10	95476778	95477608	831	*	Distal Intergenic	10	95483728	95493793	10066	1	gene:ENSBGRG00000023757	ENSBGRT00000043894	-6120
chr10	95476950	95477384	435	*	Distal Intergenic	10	95483728	95493793	10066	1	gene:ENSBGRG00000023757	ENSBGRT00000043894	-6344
chr10	95523032	95523757	726	*	Distal Intergenic	10	95483728	95493793	10066	1	gene:ENSBGRG00000023757	ENSBGRT00000043894	39304
chr10	95614898	95615353	456	*	Distal Intergenic	10	95732775	95734163	1389	2	gene:ENSBGRG00000023816	ENSBGRT00000043989	118810
chr10	95614898	95615360	463	*	Distal Intergenic	10	95732775	95734163	1389	2	gene:ENSBGRG00000023816	ENSBGRT00000043989	118803
chr10	95614945	95615360	416	*	Distal Intergenic	10	95732775	95734163	1389	2	gene:ENSBGRG00000023816	ENSBGRT00000043989	118803
chr10	95616299	95616759	461	*	Distal Intergenic	10	95732775	95734163	1389	2	gene:ENSBGRG00000023816	ENSBGRT00000043989	117404
chr10	95616299	95616937	639	*	Distal Intergenic	10	95732775	95734163	1389	2	gene:ENSBGRG00000023816	ENSBGRT00000043989	117226
chr10	95616490	95616937	448	*	Distal Intergenic	10	95732775	95734163	1389	2	gene:ENSBGRG00000023816	ENSBGRT00000043989	117226
chr10	9565670	9566358	689	*	Distal Intergenic	10	9569977	9570675	699	2	gene:ENSBGRG00000023564	ENSBGRT00000043571	4317
chr10	95729579	95730132	554	*	Downstream (2-3kb)	10	95732775	95734163	1389	2	gene:ENSBGRG00000023816	ENSBGRT00000043989	4031
chr10	95730194	95730746	553	*	Downstream (2-3kb)	10	95732775	95734163	1389	2	gene:ENSBGRG00000023816	ENSBGRT00000043989	3417
chr10	95730903	95731441	539	*	Downstream (1-2kb)	10	95732775	95734163	1389	2	gene:ENSBGRG00000023816	ENSBGRT00000043989	2722
chr10	95780402	95780958	557	*	Distal Intergenic	10	95732775	95734163	1389	2	gene:ENSBGRG00000023816	ENSBGRT00000043989	-46239
chr10	95780402	95781474	1073	*	Distal Intergenic	10	95732775	95734163	1389	2	gene:ENSBGRG00000023816	ENSBGRT00000043989	-46239
chr10	95780628	95781476	849	*	Distal Intergenic	10	95732775	95734163	1389	2	gene:ENSBGRG00000023816	ENSBGRT00000043989	-46465
chr10	95794870	95795199	330	*	Distal Intergenic	10	95732775	95734163	1389	2	gene:ENSBGRG00000023816	ENSBGRT00000043989	-60707
chr10	95806088	95806608	521	*	Distal Intergenic	10	95732775	95734163	1389	2	gene:ENSBGRG00000023816	ENSBGRT00000043989	-71925
chr10	95806088	95806733	646	*	Distal Intergenic	10	95732775	95734163	1389	2	gene:ENSBGRG00000023816	ENSBGRT00000043989	-71925
chr10	95811410	95811873	464	*	Distal Intergenic	10	95732775	95734163	1389	2	gene:ENSBGRG00000023816	ENSBGRT00000043989	-77247
chr10	95811411	95811736	326	*	Distal Intergenic	10	95732775	95734163	1389	2	gene:ENSBGRG00000023816	ENSBGRT00000043989	-77248
chr10	95823764	95824153	390	*	Distal Intergenic	10	95732775	95734163	1389	2	gene:ENSBGRG00000023816	ENSBGRT00000043989	-89601
chr10	95861725	95862099	375	*	Distal Intergenic	10	95890943	95924385	33443	2	gene:ENSBGRG00000023855	ENSBGRT00000044520	62286
chr10	95880639	95880989	351	*	Distal Intergenic	10	95890943	95924385	33443	2	gene:ENSBGRG00000023855	ENSBGRT00000044520	43396
chr10	95893654	95894212	559	*	Exon (ENSBGRT00000044520/gene:ENSBGRG00000023855, exon 16 of 18)	10	95890943	95924385	33443	2	gene:ENSBGRG00000023855	ENSBGRT00000044520	30173
chr10	95916262	95917151	890	*	Exon (ENSBGRT00000044520/gene:ENSBGRG00000023855, exon 6 of 18)	10	95890943	95924385	33443	2	gene:ENSBGRG00000023855	ENSBGRT00000044520	7234
chr10	95927030	95927929	900	*	Promoter (<=1kb)	10	95890943	95927101	36159	2	gene:ENSBGRG00000023855	ENSBGRT00000044314	0
chr10	95927030	95927987	958	*	Promoter (<=1kb)	10	95890943	95927101	36159	2	gene:ENSBGRG00000023855	ENSBGRT00000044314	0
chr10	95927097	95927987	891	*	Promoter (<=1kb)	10	95890943	95927101	36159	2	gene:ENSBGRG00000023855	ENSBGRT00000044314	0
chr10	95964505	95965433	929	*	5' UTR	10	95962557	95989178	26622	1	gene:ENSBGRG00000008320	ENSBGRT00000015142	1948
chr10	95964505	95965549	1045	*	5' UTR	10	95962557	95989178	26622	1	gene:ENSBGRG00000008320	ENSBGRT00000015142	1948
chr10	95964514	95965549	1036	*	Exon (ENSBGRT00000015221/gene:ENSBGRG00000008320, exon 1 of 9)	10	95962557	95989178	26622	1	gene:ENSBGRG00000008320	ENSBGRT00000015142	1957
chr10	95990115	95990509	395	*	Exon (ENSBGRT00000015289/gene:ENSBGRG00000008407, exon 1 of 1)	10	95990099	95990653	555	2	gene:ENSBGRG00000008407	ENSBGRT00000015289	144
chr10	95990684	95991244	561	*	Promoter (<=1kb)	10	95990099	95990653	555	2	gene:ENSBGRG00000008407	ENSBGRT00000015289	-31
chr10	95990689	95991234	546	*	Promoter (<=1kb)	10	95990099	95990653	555	2	gene:ENSBGRG00000008407	ENSBGRT00000015289	-36
chr10	96028042	96028304	263	*	Intron (ENSBGRT00000015629/gene:ENSBGRG00000008426, intron 13 of 21)	10	95997759	96071696	73938	1	gene:ENSBGRG00000008426	ENSBGRT00000015629	30283
chr10	96038578	96039003	426	*	Exon (ENSBGRT00000015629/gene:ENSBGRG00000008426, exon 16 of 22)	10	95997759	96071696	73938	1	gene:ENSBGRG00000008426	ENSBGRT00000015629	40819
chr10	96046487	96046737	251	*	Intron (ENSBGRT00000015629/gene:ENSBGRG00000008426, intron 19 of 21)	10	95997759	96071696	73938	1	gene:ENSBGRG00000008426	ENSBGRT00000015629	48728
chr10	96046887	96047126	240	*	Intron (ENSBGRT00000015629/gene:ENSBGRG00000008426, intron 19 of 21)	10	95997759	96071696	73938	1	gene:ENSBGRG00000008426	ENSBGRT00000015629	49128
chr10	96046887	96047130	244	*	Intron (ENSBGRT00000015629/gene:ENSBGRG00000008426, intron 19 of 21)	10	95997759	96071696	73938	1	gene:ENSBGRG00000008426	ENSBGRT00000015629	49128
chr10	96046897	96047130	234	*	Intron (ENSBGRT00000015629/gene:ENSBGRG00000008426, intron 19 of 21)	10	95997759	96071696	73938	1	gene:ENSBGRG00000008426	ENSBGRT00000015629	49138
chr10	96081173	96081759	587	*	Distal Intergenic	10	96144406	96162489	18084	1	gene:ENSBGRG00000008656	ENSBGRT00000015748	-62647
chr10	96081173	96081836	664	*	Distal Intergenic	10	96144406	96162489	18084	1	gene:ENSBGRG00000008656	ENSBGRT00000015748	-62570
chr10	96081183	96081836	654	*	Distal Intergenic	10	96144406	96162489	18084	1	gene:ENSBGRG00000008656	ENSBGRT00000015748	-62570
chr10	96111374	96111939	566	*	Distal Intergenic	10	96144406	96162489	18084	1	gene:ENSBGRG00000008656	ENSBGRT00000015748	-32467
chr10	96180222	96180746	525	*	Distal Intergenic	10	96144406	96162489	18084	1	gene:ENSBGRG00000008656	ENSBGRT00000015748	35816
chr10	96180222	96180893	672	*	Distal Intergenic	10	96144406	96162489	18084	1	gene:ENSBGRG00000008656	ENSBGRT00000015748	35816
chr10	96180223	96180893	671	*	Distal Intergenic	10	96144406	96162489	18084	1	gene:ENSBGRG00000008656	ENSBGRT00000015748	35817
chr10	96229601	96230199	599	*	Distal Intergenic	10	96144406	96162489	18084	1	gene:ENSBGRG00000008656	ENSBGRT00000015748	85195
chr10	96229745	96230087	343	*	Distal Intergenic	10	96144406	96162489	18084	1	gene:ENSBGRG00000008656	ENSBGRT00000015748	85339
chr10	96330644	96330901	258	*	Distal Intergenic	10	96358711	96395511	36801	1	gene:ENSBGRG00000008670	ENSBGRT00000015827	-27810
chr10	96330644	96330965	322	*	Distal Intergenic	10	96358711	96395511	36801	1	gene:ENSBGRG00000008670	ENSBGRT00000015827	-27746
chr10	96330671	96330965	295	*	Distal Intergenic	10	96358711	96395511	36801	1	gene:ENSBGRG00000008670	ENSBGRT00000015827	-27746
chr10	96350738	96351083	346	*	Distal Intergenic	10	96358711	96395511	36801	1	gene:ENSBGRG00000008670	ENSBGRT00000015827	-7628
chr10	96351337	96352110	774	*	Distal Intergenic	10	96358711	96395511	36801	1	gene:ENSBGRG00000008670	ENSBGRT00000015827	-6601
chr10	96351463	96352916	1454	*	Distal Intergenic	10	96358711	96395511	36801	1	gene:ENSBGRG00000008670	ENSBGRT00000015827	-5795
chr10	96351980	96352916	937	*	Distal Intergenic	10	96358711	96395511	36801	1	gene:ENSBGRG00000008670	ENSBGRT00000015827	-5795
chr10	96352255	96352824	570	*	Distal Intergenic	10	96358711	96395511	36801	1	gene:ENSBGRG00000008670	ENSBGRT00000015827	-5887
chr10	96387825	96388195	371	*	Intron (ENSBGRT00000015827/gene:ENSBGRG00000008670, intron 20 of 22)	10	96395924	96398162	2239	1	gene:ENSBGRG00000008738	ENSBGRT00000015916	-7729
chr10	96387825	96388346	522	*	Intron (ENSBGRT00000015827/gene:ENSBGRG00000008670, intron 20 of 22)	10	96395924	96398162	2239	1	gene:ENSBGRG00000008738	ENSBGRT00000015916	-7578
chr10	96387839	96388346	508	*	Intron (ENSBGRT00000015827/gene:ENSBGRG00000008670, intron 20 of 22)	10	96395924	96398162	2239	1	gene:ENSBGRG00000008738	ENSBGRT00000015916	-7578
chr10	96399891	96400071	181	*	Distal Intergenic	10	96395924	96398162	2239	1	gene:ENSBGRG00000008738	ENSBGRT00000015916	3967
chr10	96406068	96406842	775	*	Distal Intergenic	10	96395924	96398162	2239	1	gene:ENSBGRG00000008738	ENSBGRT00000015916	10144
chr10	96424594	96424962	369	*	Distal Intergenic	10	96395924	96398162	2239	1	gene:ENSBGRG00000008738	ENSBGRT00000015916	28670
chr10	96424594	96425054	461	*	Distal Intergenic	10	96395924	96398162	2239	1	gene:ENSBGRG00000008738	ENSBGRT00000015916	28670
chr10	96424608	96425054	447	*	Distal Intergenic	10	96395924	96398162	2239	1	gene:ENSBGRG00000008738	ENSBGRT00000015916	28684
chr10	96437411	96437860	450	*	Distal Intergenic	10	96395924	96398162	2239	1	gene:ENSBGRG00000008738	ENSBGRT00000015916	41487
chr10	96443563	96443971	409	*	Distal Intergenic	10	96395924	96398162	2239	1	gene:ENSBGRG00000008738	ENSBGRT00000015916	47639
chr10	96443563	96443976	414	*	Distal Intergenic	10	96395924	96398162	2239	1	gene:ENSBGRG00000008738	ENSBGRT00000015916	47639
chr10	96443701	96443976	276	*	Distal Intergenic	10	96395924	96398162	2239	1	gene:ENSBGRG00000008738	ENSBGRT00000015916	47777
chr10	96444459	96445224	766	*	Distal Intergenic	10	96395924	96398162	2239	1	gene:ENSBGRG00000008738	ENSBGRT00000015916	48535
chr10	96444459	96445353	895	*	Distal Intergenic	10	96395924	96398162	2239	1	gene:ENSBGRG00000008738	ENSBGRT00000015916	48535
chr10	96444480	96445353	874	*	Distal Intergenic	10	96395924	96398162	2239	1	gene:ENSBGRG00000008738	ENSBGRT00000015916	48556
chr10	96463319	96463784	466	*	Distal Intergenic	10	96395924	96398162	2239	1	gene:ENSBGRG00000008738	ENSBGRT00000015916	67395
chr10	96503823	96504489	667	*	Distal Intergenic	10	96395924	96398162	2239	1	gene:ENSBGRG00000008738	ENSBGRT00000015916	107899
chr10	96503823	96504776	954	*	Distal Intergenic	10	96395924	96398162	2239	1	gene:ENSBGRG00000008738	ENSBGRT00000015916	107899
chr10	96503878	96504776	899	*	Distal Intergenic	10	96395924	96398162	2239	1	gene:ENSBGRG00000008738	ENSBGRT00000015916	107954
chr10	96518349	96518984	636	*	Distal Intergenic	10	96395924	96398162	2239	1	gene:ENSBGRG00000008738	ENSBGRT00000015916	122425
chr10	96518428	96518863	436	*	Distal Intergenic	10	96395924	96398162	2239	1	gene:ENSBGRG00000008738	ENSBGRT00000015916	122504
chr10	96631068	96631799	732	*	Distal Intergenic	10	96395924	96398162	2239	1	gene:ENSBGRG00000008738	ENSBGRT00000015916	235144
chr10	96631313	96631790	478	*	Distal Intergenic	10	96395924	96398162	2239	1	gene:ENSBGRG00000008738	ENSBGRT00000015916	235389
chr10	96631509	96631799	291	*	Distal Intergenic	10	96395924	96398162	2239	1	gene:ENSBGRG00000008738	ENSBGRT00000015916	235585
chr10	96644863	96645359	497	*	Distal Intergenic	10	96395924	96398162	2239	1	gene:ENSBGRG00000008738	ENSBGRT00000015916	248939
chr10	96715260	96715898	639	*	Distal Intergenic	10	96814093	96940516	126424	2	gene:ENSBGRG00000008750	ENSBGRT00000016318	224618
chr10	96715260	96715947	688	*	Distal Intergenic	10	96814093	96940516	126424	2	gene:ENSBGRG00000008750	ENSBGRT00000016318	224569
chr10	96715279	96715947	669	*	Distal Intergenic	10	96814093	96940516	126424	2	gene:ENSBGRG00000008750	ENSBGRT00000016318	224569
chr10	96826667	96827140	474	*	Intron (ENSBGRT00000016318/gene:ENSBGRG00000008750, intron 8 of 11)	10	96814093	96940516	126424	2	gene:ENSBGRG00000008750	ENSBGRT00000016318	113376
chr10	96917628	96917896	269	*	Intron (ENSBGRT00000016318/gene:ENSBGRG00000008750, intron 3 of 11)	10	96814093	96940516	126424	2	gene:ENSBGRG00000008750	ENSBGRT00000016318	22620
chr10	96917628	96918177	550	*	Intron (ENSBGRT00000016318/gene:ENSBGRG00000008750, intron 3 of 11)	10	96814093	96940516	126424	2	gene:ENSBGRG00000008750	ENSBGRT00000016318	22339
chr10	96917639	96918177	539	*	Intron (ENSBGRT00000016318/gene:ENSBGRG00000008750, intron 3 of 11)	10	96814093	96940516	126424	2	gene:ENSBGRG00000008750	ENSBGRT00000016318	22339
chr10	96953666	96953914	249	*	Intron (ENSBGRT00000016011/gene:ENSBGRG00000008750, intron 1 of 12)	10	96814093	96940516	126424	2	gene:ENSBGRG00000008750	ENSBGRT00000016318	-13150
chr10	96961421	96961801	381	*	Intron (ENSBGRT00000016011/gene:ENSBGRG00000008750, intron 1 of 12)	10	96814093	96940516	126424	2	gene:ENSBGRG00000008750	ENSBGRT00000016318	-20905
chr10	96961502	96961785	284	*	Intron (ENSBGRT00000016011/gene:ENSBGRG00000008750, intron 1 of 12)	10	96814093	96940516	126424	2	gene:ENSBGRG00000008750	ENSBGRT00000016318	-20986
chr10	96982955	96983537	583	*	Intron (ENSBGRT00000016011/gene:ENSBGRG00000008750, intron 1 of 12)	10	96814093	96994790	180698	2	gene:ENSBGRG00000008750	ENSBGRT00000016011	11253
chr10	97017530	97017856	327	*	Distal Intergenic	10	96816899	96994790	177892	2	gene:ENSBGRG00000008750	ENSBGRT00000016405	-22740
chr10	97044464	97044824	361	*	Distal Intergenic	10	96816899	96994790	177892	2	gene:ENSBGRG00000008750	ENSBGRT00000016405	-49674
chr10	97044464	97044938	475	*	Distal Intergenic	10	96816899	96994790	177892	2	gene:ENSBGRG00000008750	ENSBGRT00000016405	-49674
chr10	97044469	97044938	470	*	Distal Intergenic	10	96816899	96994790	177892	2	gene:ENSBGRG00000008750	ENSBGRT00000016405	-49679
chr10	97126544	97127199	656	*	Distal Intergenic	10	97205726	97221652	15927	1	gene:ENSBGRG00000009024	ENSBGRT00000016515	-78527
chr10	97161687	97162086	400	*	Distal Intergenic	10	97205726	97221652	15927	1	gene:ENSBGRG00000009024	ENSBGRT00000016515	-43640
chr10	97181514	97181973	460	*	Distal Intergenic	10	97205726	97221652	15927	1	gene:ENSBGRG00000009024	ENSBGRT00000016515	-23753
chr10	97196849	97197639	791	*	Distal Intergenic	10	97205726	97221652	15927	1	gene:ENSBGRG00000009024	ENSBGRT00000016515	-8087
chr10	97222377	97222909	533	*	Distal Intergenic	10	97205726	97221652	15927	1	gene:ENSBGRG00000009024	ENSBGRT00000016675	16651
chr10	97238364	97239056	693	*	Exon (ENSBGRT00000016968/gene:ENSBGRG00000009164, exon 8 of 13)	10	97227831	97262475	34645	2	gene:ENSBGRG00000009164	ENSBGRT00000016968	23419
chr10	97250302	97250631	330	*	Intron (ENSBGRT00000016968/gene:ENSBGRG00000009164, intron 5 of 12)	10	97227831	97262475	34645	2	gene:ENSBGRG00000009164	ENSBGRT00000016968	11844
chr10	97279057	97280239	1183	*	Distal Intergenic	10	97267014	97268108	1095	2	gene:ENSBGRG00000009297	ENSBGRT00000017033	-10949
chr10	97279057	97280260	1204	*	Distal Intergenic	10	97267014	97268108	1095	2	gene:ENSBGRG00000009297	ENSBGRT00000017033	-10949
chr10	97279058	97280260	1203	*	Distal Intergenic	10	97267014	97268108	1095	2	gene:ENSBGRG00000009297	ENSBGRT00000017033	-10950
chr10	97286000	97286415	416	*	Downstream (2-3kb)	10	97267014	97268108	1095	2	gene:ENSBGRG00000009297	ENSBGRT00000017033	-17892
chr10	97293427	97293685	259	*	Intron (ENSBGRT00000021388/gene:ENSBGRG00000009419, intron 31 of 33)	10	97267014	97268108	1095	2	gene:ENSBGRG00000009297	ENSBGRT00000017033	-25319
chr10	97293427	97293809	383	*	Intron (ENSBGRT00000021388/gene:ENSBGRG00000009419, intron 31 of 33)	10	97267014	97268108	1095	2	gene:ENSBGRG00000009297	ENSBGRT00000017033	-25319
chr10	97293470	97293809	340	*	Intron (ENSBGRT00000021388/gene:ENSBGRG00000009419, intron 31 of 33)	10	97267014	97268108	1095	2	gene:ENSBGRG00000009297	ENSBGRT00000017033	-25362
chr10	97294057	97294456	400	*	Intron (ENSBGRT00000021388/gene:ENSBGRG00000009419, intron 31 of 33)	10	97267014	97268108	1095	2	gene:ENSBGRG00000009297	ENSBGRT00000017033	-25949
chr10	97320579	97320929	351	*	Intron (ENSBGRT00000021388/gene:ENSBGRG00000009419, intron 22 of 33)	10	97267014	97268108	1095	2	gene:ENSBGRG00000009297	ENSBGRT00000017033	-52471
chr10	97320579	97321024	446	*	Intron (ENSBGRT00000021388/gene:ENSBGRG00000009419, intron 22 of 33)	10	97267014	97268108	1095	2	gene:ENSBGRG00000009297	ENSBGRT00000017033	-52471
chr10	97320592	97321024	433	*	Intron (ENSBGRT00000021388/gene:ENSBGRG00000009419, intron 22 of 33)	10	97267014	97268108	1095	2	gene:ENSBGRG00000009297	ENSBGRT00000017033	-52484
chr10	97352977	97353733	757	*	Intron (ENSBGRT00000021388/gene:ENSBGRG00000009419, intron 7 of 33)	10	97288713	97388661	99949	2	gene:ENSBGRG00000009419	ENSBGRT00000021388	34928
chr10	97365962	97366318	357	*	Intron (ENSBGRT00000021388/gene:ENSBGRG00000009419, intron 5 of 33)	10	97288713	97388661	99949	2	gene:ENSBGRG00000009419	ENSBGRT00000021388	22343
chr10	97376131	97376847	717	*	Intron (ENSBGRT00000021388/gene:ENSBGRG00000009419, intron 4 of 33)	10	97288713	97388661	99949	2	gene:ENSBGRG00000009419	ENSBGRT00000021388	11814
chr10	97452775	97453332	558	*	Distal Intergenic	10	97431381	97432388	1008	2	gene:ENSBGRG00000012250	ENSBGRT00000022400	-20387
chr10	97452775	97453447	673	*	Distal Intergenic	10	97431381	97432388	1008	2	gene:ENSBGRG00000012250	ENSBGRT00000022400	-20387
chr10	97452863	97453447	585	*	Distal Intergenic	10	97431381	97432388	1008	2	gene:ENSBGRG00000012250	ENSBGRT00000022400	-20475
chr10	97528407	97528754	348	*	Distal Intergenic	10	97431381	97432388	1008	2	gene:ENSBGRG00000012250	ENSBGRT00000022400	-96019
chr10	97528407	97528800	394	*	Distal Intergenic	10	97431381	97432388	1008	2	gene:ENSBGRG00000012250	ENSBGRT00000022400	-96019
chr10	97528430	97528800	371	*	Distal Intergenic	10	97431381	97432388	1008	2	gene:ENSBGRG00000012250	ENSBGRT00000022400	-96042
chr10	97688670	97688980	311	*	Distal Intergenic	10	97712554	97755842	43289	1	gene:ENSBGRG00000012262	ENSBGRT00000022466	-23574
chr10	97720327	97720695	369	*	Intron (ENSBGRT00000022466/gene:ENSBGRG00000012262, intron 1 of 8)	10	97712554	97755842	43289	1	gene:ENSBGRG00000012262	ENSBGRT00000022602	7773
chr10	97749310	97749630	321	*	Intron (ENSBGRT00000022466/gene:ENSBGRG00000012262, intron 8 of 8)	10	97772029	97773615	1587	1	gene:ENSBGRG00000012397	ENSBGRT00000022670	-22399
chr10	97764206	97764602	397	*	Distal Intergenic	10	97772029	97773615	1587	1	gene:ENSBGRG00000012397	ENSBGRT00000022670	-7427
chr10	97800540	97801001	462	*	Promoter (1-2kb)	10	97802159	97802242	84	1	gene:ENSBGRG00000012413	ENSBGRT00000022692	-1158
chr10	97930727	97931039	313	*	Distal Intergenic	10	97940790	97968577	27788	2	gene:ENSBGRG00000012562	ENSBGRT00000023011	37538
chr10	97968670	97970301	1632	*	Promoter (<=1kb)	10	97941922	97970247	28326	2	gene:ENSBGRG00000012562	ENSBGRT00000023177	0
chr10	97968670	97970392	1723	*	Promoter (<=1kb)	10	97941922	97970247	28326	2	gene:ENSBGRG00000012562	ENSBGRT00000023177	0
chr10	97968685	97970392	1708	*	Promoter (<=1kb)	10	97941922	97970247	28326	2	gene:ENSBGRG00000012562	ENSBGRT00000023177	0
chr10	98010132	98011207	1076	*	Promoter (<=1kb)	10	98011050	98024831	13782	1	gene:ENSBGRG00000012908	ENSBGRT00000023697	0
chr10	98010132	98011279	1148	*	Promoter (<=1kb)	10	98011050	98024831	13782	1	gene:ENSBGRG00000012908	ENSBGRT00000023697	0
chr10	98010592	98011279	688	*	Promoter (<=1kb)	10	98011050	98024831	13782	1	gene:ENSBGRG00000012908	ENSBGRT00000023697	0
chr10	98037587	98037913	327	*	Distal Intergenic	10	98011050	98028890	17841	1	gene:ENSBGRG00000012908	ENSBGRT00000023625	26537
chr10	98068370	98069080	711	*	Promoter (<=1kb)	10	98068868	98470584	401717	1	gene:ENSBGRG00000013026	ENSBGRT00000023954	0
chr10	98075553	98075838	286	*	Intron (ENSBGRT00000023954/gene:ENSBGRG00000013026, intron 2 of 22)	10	98068868	98470584	401717	1	gene:ENSBGRG00000013026	ENSBGRT00000024063	6685
chr10	98129471	98129621	151	*	Intron (ENSBGRT00000023954/gene:ENSBGRG00000013026, intron 2 of 22)	10	98068868	98470584	401717	1	gene:ENSBGRG00000013026	ENSBGRT00000024063	60603
chr10	98129471	98129743	273	*	Intron (ENSBGRT00000023954/gene:ENSBGRG00000013026, intron 2 of 22)	10	98068868	98470584	401717	1	gene:ENSBGRG00000013026	ENSBGRT00000024063	60603
chr10	98129472	98129743	272	*	Intron (ENSBGRT00000023954/gene:ENSBGRG00000013026, intron 2 of 22)	10	98068868	98470584	401717	1	gene:ENSBGRG00000013026	ENSBGRT00000024063	60604
chr10	98205545	98205829	285	*	Intron (ENSBGRT00000023954/gene:ENSBGRG00000013026, intron 3 of 22)	10	98203908	98470584	266677	1	gene:ENSBGRG00000013026	ENSBGRT00000024174	1637
chr10	98205613	98205874	262	*	Intron (ENSBGRT00000023954/gene:ENSBGRG00000013026, intron 3 of 22)	10	98203908	98470584	266677	1	gene:ENSBGRG00000013026	ENSBGRT00000024174	1705
chr10	98212105	98212722	618	*	Intron (ENSBGRT00000023954/gene:ENSBGRG00000013026, intron 3 of 22)	10	98203908	98470584	266677	1	gene:ENSBGRG00000013026	ENSBGRT00000024174	8197
chr10	98246370	98246754	385	*	Intron (ENSBGRT00000023954/gene:ENSBGRG00000013026, intron 3 of 22)	10	98287713	98470584	182872	1	gene:ENSBGRG00000013026	ENSBGRT00000024362	-40959
chr10	98246439	98247004	566	*	Intron (ENSBGRT00000023954/gene:ENSBGRG00000013026, intron 3 of 22)	10	98287713	98470584	182872	1	gene:ENSBGRG00000013026	ENSBGRT00000024362	-40709
chr10	98272339	98272666	328	*	Intron (ENSBGRT00000023954/gene:ENSBGRG00000013026, intron 3 of 22)	10	98287713	98470584	182872	1	gene:ENSBGRG00000013026	ENSBGRT00000024362	-15047
chr10	98272339	98272668	330	*	Intron (ENSBGRT00000023954/gene:ENSBGRG00000013026, intron 3 of 22)	10	98287713	98470584	182872	1	gene:ENSBGRG00000013026	ENSBGRT00000024362	-15045
chr10	98272430	98272668	239	*	Intron (ENSBGRT00000023954/gene:ENSBGRG00000013026, intron 3 of 22)	10	98287713	98470584	182872	1	gene:ENSBGRG00000013026	ENSBGRT00000024362	-15045
chr10	98273836	98274167	332	*	Intron (ENSBGRT00000023954/gene:ENSBGRG00000013026, intron 3 of 22)	10	98287713	98470584	182872	1	gene:ENSBGRG00000013026	ENSBGRT00000024362	-13546
chr10	98285065	98285789	725	*	Promoter (1-2kb)	10	98287713	98470584	182872	1	gene:ENSBGRG00000013026	ENSBGRT00000024362	-1924
chr10	98285065	98285818	754	*	Promoter (1-2kb)	10	98287713	98470584	182872	1	gene:ENSBGRG00000013026	ENSBGRT00000024362	-1895
chr10	98285162	98285818	657	*	Promoter (1-2kb)	10	98287713	98470584	182872	1	gene:ENSBGRG00000013026	ENSBGRT00000024362	-1895
chr10	98286054	98286504	451	*	Promoter (1-2kb)	10	98287713	98470584	182872	1	gene:ENSBGRG00000013026	ENSBGRT00000024362	-1209
chr10	98286126	98286423	298	*	Promoter (1-2kb)	10	98287713	98470584	182872	1	gene:ENSBGRG00000013026	ENSBGRT00000024362	-1290
chr10	98397237	98397672	436	*	Exon (ENSBGRT00000023954/gene:ENSBGRG00000013026, exon 8 of 23)	10	98360126	98470584	110459	1	gene:ENSBGRG00000013026	ENSBGRT00000024836	37111
chr10	98397237	98397737	501	*	Exon (ENSBGRT00000023954/gene:ENSBGRG00000013026, exon 8 of 23)	10	98360126	98470584	110459	1	gene:ENSBGRG00000013026	ENSBGRT00000024836	37111
chr10	98397422	98397737	316	*	Exon (ENSBGRT00000023954/gene:ENSBGRG00000013026, exon 8 of 23)	10	98360126	98470584	110459	1	gene:ENSBGRG00000013026	ENSBGRT00000024836	37296
chr10	98403096	98403568	473	*	Exon (ENSBGRT00000023954/gene:ENSBGRG00000013026, exon 10 of 23)	10	98360126	98470584	110459	1	gene:ENSBGRG00000013026	ENSBGRT00000024836	42970
chr10	98403096	98403602	507	*	Exon (ENSBGRT00000023954/gene:ENSBGRG00000013026, exon 10 of 23)	10	98360126	98470584	110459	1	gene:ENSBGRG00000013026	ENSBGRT00000024836	42970
chr10	98403167	98403602	436	*	Exon (ENSBGRT00000023954/gene:ENSBGRG00000013026, exon 10 of 23)	10	98360126	98470584	110459	1	gene:ENSBGRG00000013026	ENSBGRT00000024836	43041
chr10	98403785	98403988	204	*	Intron (ENSBGRT00000023954/gene:ENSBGRG00000013026, intron 10 of 22)	10	98360126	98470584	110459	1	gene:ENSBGRG00000013026	ENSBGRT00000024836	43659
chr10	9842336	9842649	314	*	Distal Intergenic	10	9569977	9570675	699	2	gene:ENSBGRG00000023564	ENSBGRT00000043571	-271661
chr10	98451534	98451810	277	*	Intron (ENSBGRT00000023954/gene:ENSBGRG00000013026, intron 17 of 22)	10	98496483	98510196	13714	1	gene:ENSBGRG00000013665	ENSBGRT00000025205	-44673
chr10	98467072	98467583	512	*	Intron (ENSBGRT00000023954/gene:ENSBGRG00000013026, intron 22 of 22)	10	98496483	98510196	13714	1	gene:ENSBGRG00000013665	ENSBGRT00000025205	-28900
chr10	98481028	98481264	237	*	Distal Intergenic	10	98496483	98510196	13714	1	gene:ENSBGRG00000013665	ENSBGRT00000025205	-15219
chr10	98495913	98496943	1031	*	Promoter (<=1kb)	10	98496483	98510196	13714	1	gene:ENSBGRG00000013665	ENSBGRT00000025205	0
chr10	98495913	98496969	1057	*	Promoter (<=1kb)	10	98496483	98510196	13714	1	gene:ENSBGRG00000013665	ENSBGRT00000025205	0
chr10	98495922	98496969	1048	*	Promoter (<=1kb)	10	98496483	98510196	13714	1	gene:ENSBGRG00000013665	ENSBGRT00000025205	0
chr10	98549380	98550412	1033	*	Promoter (<=1kb)	10	98549883	98564428	14546	1	gene:ENSBGRG00000013792	ENSBGRT00000025347	0
chr10	98549380	98550533	1154	*	Promoter (<=1kb)	10	98549883	98564428	14546	1	gene:ENSBGRG00000013792	ENSBGRT00000025347	0
chr10	98549516	98550533	1018	*	Promoter (<=1kb)	10	98549883	98564428	14546	1	gene:ENSBGRG00000013792	ENSBGRT00000025347	0
chr10	98561888	98562317	430	*	Intron (ENSBGRT00000025347/gene:ENSBGRG00000013792, intron 6 of 7)	10	98549883	98564565	14683	1	gene:ENSBGRG00000013792	ENSBGRT00000025258	12005
chr10	98561888	98562352	465	*	Intron (ENSBGRT00000025347/gene:ENSBGRG00000013792, intron 6 of 7)	10	98549883	98564565	14683	1	gene:ENSBGRG00000013792	ENSBGRT00000025258	12005
chr10	98561973	98562352	380	*	Intron (ENSBGRT00000025347/gene:ENSBGRG00000013792, intron 6 of 7)	10	98549883	98564565	14683	1	gene:ENSBGRG00000013792	ENSBGRT00000025258	12090
chr10	98606646	98606866	221	*	Intron (ENSBGRT00000025446/gene:ENSBGRG00000013874, intron 1 of 2)	10	98602123	98606303	4181	1	gene:ENSBGRG00000013874	ENSBGRT00000025573	4523
chr10	98718772	98719077	306	*	Intron (ENSBGRT00000025481/gene:ENSBGRG00000013874, intron 3 of 4)	10	98741307	98753933	12627	1	gene:ENSBGRG00000013963	ENSBGRT00000025676	-22230
chr10	98740508	98740996	489	*	Promoter (<=1kb)	10	98741307	98753933	12627	1	gene:ENSBGRG00000013963	ENSBGRT00000025676	-311
chr10	98740508	98740997	490	*	Promoter (<=1kb)	10	98741307	98753933	12627	1	gene:ENSBGRG00000013963	ENSBGRT00000025676	-310
chr10	98740730	98740997	268	*	Promoter (<=1kb)	10	98741307	98753933	12627	1	gene:ENSBGRG00000013963	ENSBGRT00000025676	-310
chr10	98776378	98776678	301	*	Distal Intergenic	10	98793275	98794684	1410	1	gene:ENSBGRG00000014027	ENSBGRT00000025747	-16597
chr10	98893212	98894018	807	*	Promoter (2-3kb)	10	98896953	98900660	3708	1	gene:ENSBGRG00000014053	ENSBGRT00000025783	-2935
chr10	98893212	98894050	839	*	Promoter (2-3kb)	10	98896953	98900660	3708	1	gene:ENSBGRG00000014053	ENSBGRT00000025783	-2903
chr10	98893447	98894050	604	*	Promoter (2-3kb)	10	98896953	98900660	3708	1	gene:ENSBGRG00000014053	ENSBGRT00000025783	-2903
chr10	98964629	98965514	886	*	Intron (ENSBGRT00000025795/gene:ENSBGRG00000014053, intron 1 of 1)	10	98898793	98960458	61666	1	gene:ENSBGRG00000014053	ENSBGRT00000025816	65836
chr10	98964935	98965493	559	*	Intron (ENSBGRT00000025795/gene:ENSBGRG00000014053, intron 1 of 1)	10	98898793	98960458	61666	1	gene:ENSBGRG00000014053	ENSBGRT00000025816	66142
chr10	99009283	99009542	260	*	Intron (ENSBGRT00000025795/gene:ENSBGRG00000014053, intron 1 of 1)	10	98898793	98960458	61666	1	gene:ENSBGRG00000014053	ENSBGRT00000025816	110490
chr10	99064495	99064842	348	*	Distal Intergenic	10	99186704	99186807	104	1	gene:ENSBGRG00000014078	ENSBGRT00000025832	-121862
chr10	99064495	99064935	441	*	Distal Intergenic	10	99186704	99186807	104	1	gene:ENSBGRG00000014078	ENSBGRT00000025832	-121769
chr10	99064524	99064935	412	*	Distal Intergenic	10	99186704	99186807	104	1	gene:ENSBGRG00000014078	ENSBGRT00000025832	-121769
chr10	99065092	99065380	289	*	Distal Intergenic	10	99186704	99186807	104	1	gene:ENSBGRG00000014078	ENSBGRT00000025832	-121324
chr10	99152382	99153182	801	*	Distal Intergenic	10	99186704	99186807	104	1	gene:ENSBGRG00000014078	ENSBGRT00000025832	-33522
chr10	99152493	99153140	648	*	Distal Intergenic	10	99186704	99186807	104	1	gene:ENSBGRG00000014078	ENSBGRT00000025832	-33564
chr10	99153301	99153581	281	*	Distal Intergenic	10	99186704	99186807	104	1	gene:ENSBGRG00000014078	ENSBGRT00000025832	-33123
chr10	99255729	99256424	696	*	Intron (ENSBGRT00000025900/gene:ENSBGRG00000014116, intron 1 of 21)	10	99255658	99558491	302834	1	gene:ENSBGRG00000014116	ENSBGRT00000026100	71
chr10	99280940	99281207	268	*	Intron (ENSBGRT00000025900/gene:ENSBGRG00000014116, intron 1 of 21)	10	99256601	99557753	301153	1	gene:ENSBGRG00000014116	ENSBGRT00000026435	24339
chr10	99281567	99282207	641	*	Intron (ENSBGRT00000025900/gene:ENSBGRG00000014116, intron 1 of 21)	10	99256601	99557753	301153	1	gene:ENSBGRG00000014116	ENSBGRT00000026435	24966
chr10	99316946	99317670	725	*	Intron (ENSBGRT00000025900/gene:ENSBGRG00000014116, intron 1 of 21)	10	99333656	99557753	224098	1	gene:ENSBGRG00000014116	ENSBGRT00000026608	-15986
chr10	99316946	99318010	1065	*	Intron (ENSBGRT00000025900/gene:ENSBGRG00000014116, intron 1 of 21)	10	99333656	99557753	224098	1	gene:ENSBGRG00000014116	ENSBGRT00000026608	-15646
chr10	99317231	99318010	780	*	Intron (ENSBGRT00000025900/gene:ENSBGRG00000014116, intron 1 of 21)	10	99333656	99557753	224098	1	gene:ENSBGRG00000014116	ENSBGRT00000026608	-15646
chr10	99331934	99332760	827	*	Promoter (<=1kb)	10	99333656	99557753	224098	1	gene:ENSBGRG00000014116	ENSBGRT00000026608	-896
chr10	99331934	99332978	1045	*	Promoter (<=1kb)	10	99333656	99557753	224098	1	gene:ENSBGRG00000014116	ENSBGRT00000026608	-678
chr10	99331977	99332242	266	*	Promoter (1-2kb)	10	99333656	99557753	224098	1	gene:ENSBGRG00000014116	ENSBGRT00000026608	-1414
chr10	99591194	99591658	465	*	Intron (ENSBGRT00000027212/gene:ENSBGRG00000014805, intron 1 of 9)	10	99587961	99612263	24303	1	gene:ENSBGRG00000014805	ENSBGRT00000027422	3233
chr10	99591194	99591730	537	*	Intron (ENSBGRT00000027212/gene:ENSBGRG00000014805, intron 1 of 9)	10	99587961	99612263	24303	1	gene:ENSBGRG00000014805	ENSBGRT00000027422	3233
chr10	99591271	99591730	460	*	Intron (ENSBGRT00000027212/gene:ENSBGRG00000014805, intron 1 of 9)	10	99587961	99612263	24303	1	gene:ENSBGRG00000014805	ENSBGRT00000027422	3310
chr10	99698476	99698834	359	*	Downstream (<1kb)	10	99699584	99699690	107	2	gene:ENSBGRG00000014977	ENSBGRT00000027532	856
chr10	99795447	99795962	516	*	Distal Intergenic	10	99699584	99699690	107	2	gene:ENSBGRG00000014977	ENSBGRT00000027532	-95757
chr10	99795450	99795929	480	*	Distal Intergenic	10	99699584	99699690	107	2	gene:ENSBGRG00000014977	ENSBGRT00000027532	-95760
chr10	99810968	99811223	256	*	Distal Intergenic	10	99699584	99699690	107	2	gene:ENSBGRG00000014977	ENSBGRT00000027532	-111278
chr1	100190325	100190555	231	*	Intron (ENSBGRT00000006342/gene:ENSBGRG00000003389, intron 1 of 11)	1	99324372	100227125	902754	2	gene:ENSBGRG00000003389	ENSBGRT00000006342	36570
chr1	100734318	100734681	364	*	Distal Intergenic	1	100747246	100747374	129	1	gene:ENSBGRG00000003439	ENSBGRT00000006394	-12565
chr1	100888730	100888917	188	*	Distal Intergenic	1	100991040	100992104	1065	1	gene:ENSBGRG00000003453	ENSBGRT00000006417	-102123
chr1	1009456	1009679	224	*	Intron (ENSBGRT00000000007/gene:ENSBGRG00000000004, intron 4 of 4)	1	956005	1012265	56261	1	gene:ENSBGRG00000000004	ENSBGRT00000000007	53451
chr1	10105548	10106441	894	*	Intron (ENSBGRT00000000019/gene:ENSBGRG00000000014, intron 1 of 29)	1	10286400	10778605	492206	1	gene:ENSBGRG00000000014	ENSBGRT00000000020	-179959
chr1	10105688	10106277	590	*	Intron (ENSBGRT00000000019/gene:ENSBGRG00000000014, intron 1 of 29)	1	10286400	10778605	492206	1	gene:ENSBGRG00000000014	ENSBGRT00000000020	-180123
chr1	101057070	101057997	928	*	Distal Intergenic	1	100991040	100992104	1065	1	gene:ENSBGRG00000003453	ENSBGRT00000006417	66030
chr1	101057070	101058069	1000	*	Distal Intergenic	1	100991040	100992104	1065	1	gene:ENSBGRG00000003453	ENSBGRT00000006417	66030
chr1	101057325	101058069	745	*	Distal Intergenic	1	100991040	100992104	1065	1	gene:ENSBGRG00000003453	ENSBGRT00000006417	66285
chr1	101833927	101834395	469	*	Intron (ENSBGRT00000006436/gene:ENSBGRG00000003457, intron 1 of 4)	1	101927584	101928585	1002	1	gene:ENSBGRG00000003487	ENSBGRT00000006471	-93189
chr1	101909901	101910465	565	*	Intron (ENSBGRT00000006436/gene:ENSBGRG00000003457, intron 1 of 4)	1	101927584	101928585	1002	1	gene:ENSBGRG00000003487	ENSBGRT00000006471	-17119
chr1	101999685	102000236	552	*	Intron (ENSBGRT00000006436/gene:ENSBGRG00000003457, intron 1 of 4)	1	101229243	102042214	812972	2	gene:ENSBGRG00000003457	ENSBGRT00000006436	41978
chr1	101999914	102000340	427	*	Intron (ENSBGRT00000006436/gene:ENSBGRG00000003457, intron 1 of 4)	1	101229243	102042214	812972	2	gene:ENSBGRG00000003457	ENSBGRT00000006436	41874
chr1	102225012	102225493	482	*	Distal Intergenic	1	101229243	102042214	812972	2	gene:ENSBGRG00000003457	ENSBGRT00000006436	-182798
chr1	10226767	10227119	353	*	Intron (ENSBGRT00000000019/gene:ENSBGRG00000000014, intron 2 of 29)	1	10286400	10778605	492206	1	gene:ENSBGRG00000000014	ENSBGRT00000000020	-59281
chr1	102273517	102273917	401	*	Distal Intergenic	1	101229243	102042214	812972	2	gene:ENSBGRG00000003457	ENSBGRT00000006436	-231303
chr1	102370184	102370502	319	*	Distal Intergenic	1	102507019	102805978	298960	1	gene:ENSBGRG00000003501	ENSBGRT00000006496	-136517
chr1	10248897	10249099	203	*	Intron (ENSBGRT00000000019/gene:ENSBGRG00000000014, intron 2 of 29)	1	10286400	10778605	492206	1	gene:ENSBGRG00000000014	ENSBGRT00000000020	-37301
chr1	102507037	102507511	475	*	5' UTR	1	102507019	102805978	298960	1	gene:ENSBGRG00000003501	ENSBGRT00000006496	18
chr1	102507037	102507614	578	*	5' UTR	1	102507019	102805978	298960	1	gene:ENSBGRG00000003501	ENSBGRT00000006496	18
chr1	102507040	102507614	575	*	5' UTR	1	102507019	102805978	298960	1	gene:ENSBGRG00000003501	ENSBGRT00000006496	21
chr1	102561983	102562630	648	*	Intron (ENSBGRT00000006496/gene:ENSBGRG00000003501, intron 2 of 10)	1	102507019	102805978	298960	1	gene:ENSBGRG00000003501	ENSBGRT00000006496	54964
chr1	102561983	102562660	678	*	Intron (ENSBGRT00000006496/gene:ENSBGRG00000003501, intron 2 of 10)	1	102507019	102805978	298960	1	gene:ENSBGRG00000003501	ENSBGRT00000006496	54964
chr1	102562105	102562660	556	*	Intron (ENSBGRT00000006496/gene:ENSBGRG00000003501, intron 2 of 10)	1	102507019	102805978	298960	1	gene:ENSBGRG00000003501	ENSBGRT00000006496	55086
chr1	10285430	10286203	774	*	Promoter (<=1kb)	1	10286400	10778605	492206	1	gene:ENSBGRG00000000014	ENSBGRT00000000020	-197
chr1	102986006	102987009	1004	*	Distal Intergenic	1	102923935	102981806	57872	2	gene:ENSBGRG00000003533	ENSBGRT00000006984	-4200
chr1	102986006	102987024	1019	*	Distal Intergenic	1	102923935	102981806	57872	2	gene:ENSBGRG00000003533	ENSBGRT00000006984	-4200
chr1	102986020	102987024	1005	*	Distal Intergenic	1	102923935	102981806	57872	2	gene:ENSBGRG00000003533	ENSBGRT00000006984	-4214
chr1	103041602	103041933	332	*	Intron (ENSBGRT00000007073/gene:ENSBGRG00000003789, intron 3 of 6)	1	103040982	103107171	66190	1	gene:ENSBGRG00000003789	ENSBGRT00000007073	620
chr1	103145239	103145416	178	*	Distal Intergenic	1	103235554	103252449	16896	1	gene:ENSBGRG00000003840	ENSBGRT00000007132	-90138
chr1	103186096	103186411	316	*	Distal Intergenic	1	103235554	103252449	16896	1	gene:ENSBGRG00000003840	ENSBGRT00000007132	-49143
chr1	103203744	103204663	920	*	Distal Intergenic	1	103235554	103252449	16896	1	gene:ENSBGRG00000003840	ENSBGRT00000007132	-30891
chr1	103203809	103204645	837	*	Distal Intergenic	1	103235554	103252449	16896	1	gene:ENSBGRG00000003840	ENSBGRT00000007132	-30909
chr1	103304621	103305453	833	*	Distal Intergenic	1	103284343	103288766	4424	1	gene:ENSBGRG00000003884	ENSBGRT00000007190	20278
chr1	103304621	103305587	967	*	Distal Intergenic	1	103284343	103288766	4424	1	gene:ENSBGRG00000003884	ENSBGRT00000007190	20278
chr1	103304880	103305587	708	*	Distal Intergenic	1	103284343	103288766	4424	1	gene:ENSBGRG00000003884	ENSBGRT00000007190	20537
chr1	10371110	10371545	436	*	Intron (ENSBGRT00000000019/gene:ENSBGRG00000000014, intron 2 of 29)	1	10426053	10427687	1635	2	gene:ENSBGRG00000000015	ENSBGRT00000000022	56142
chr1	103774890	103775201	312	*	Distal Intergenic	1	103749387	103750042	656	2	gene:ENSBGRG00000004384	ENSBGRT00000008058	-24848
chr1	103777849	103778520	672	*	Distal Intergenic	1	103749387	103750042	656	2	gene:ENSBGRG00000004384	ENSBGRT00000008058	-27807
chr1	103777895	103778500	606	*	Distal Intergenic	1	103749387	103750042	656	2	gene:ENSBGRG00000004384	ENSBGRT00000008058	-27853
chr1	103908155	103908496	342	*	Distal Intergenic	1	103956361	103967989	11629	2	gene:ENSBGRG00000004399	ENSBGRT00000008083	59493
chr1	104006960	104008048	1089	*	Distal Intergenic	1	103956361	103967989	11629	2	gene:ENSBGRG00000004399	ENSBGRT00000008083	-38971
chr1	104226613	104226934	322	*	Intron (ENSBGRT00000008272/gene:ENSBGRG00000004430, intron 23 of 25)	1	104323433	104324965	1533	2	gene:ENSBGRG00000004737	ENSBGRT00000008723	98031
chr1	104371214	104371753	540	*	Promoter (<=1kb)	1	104371886	104490606	118721	1	gene:ENSBGRG00000004855	ENSBGRT00000013241	-133
chr1	104372002	104372231	230	*	Intron (ENSBGRT00000013241/gene:ENSBGRG00000004855, intron 1 of 2)	1	104371886	104828624	456739	1	gene:ENSBGRG00000004855	ENSBGRT00000013095	116
chr1	10445219	10445734	516	*	Intron (ENSBGRT00000000019/gene:ENSBGRG00000000014, intron 3 of 29)	1	10426053	10427687	1635	2	gene:ENSBGRG00000000015	ENSBGRT00000000022	-17532
chr1	10445219	10445800	582	*	Intron (ENSBGRT00000000019/gene:ENSBGRG00000000014, intron 3 of 29)	1	10426053	10427687	1635	2	gene:ENSBGRG00000000015	ENSBGRT00000000022	-17532
chr1	10445426	10445800	375	*	Intron (ENSBGRT00000000019/gene:ENSBGRG00000000014, intron 3 of 29)	1	10426053	10427687	1635	2	gene:ENSBGRG00000000015	ENSBGRT00000000022	-17739
chr1	10445884	10446253	370	*	Intron (ENSBGRT00000000019/gene:ENSBGRG00000000014, intron 3 of 29)	1	10426053	10427687	1635	2	gene:ENSBGRG00000000015	ENSBGRT00000000022	-18197
chr1	104842961	104843228	268	*	Distal Intergenic	1	104856046	104889681	33636	1	gene:ENSBGRG00000007265	ENSBGRT00000013338	-12818
chr1	10493859	10494207	349	*	Intron (ENSBGRT00000000019/gene:ENSBGRG00000000014, intron 3 of 29)	1	10426053	10427687	1635	2	gene:ENSBGRG00000000015	ENSBGRT00000000022	-66172
chr1	104955802	104956674	873	*	Promoter (<=1kb)	1	104956856	104972504	15649	1	gene:ENSBGRG00000007427	ENSBGRT00000013692	-182
chr1	104955802	104956723	922	*	Promoter (<=1kb)	1	104956856	104972504	15649	1	gene:ENSBGRG00000007427	ENSBGRT00000013692	-133
chr1	104955845	104956723	879	*	Promoter (<=1kb)	1	104956856	104972504	15649	1	gene:ENSBGRG00000007427	ENSBGRT00000013692	-133
chr1	104987882	104988453	572	*	Promoter (<=1kb)	1	104989057	104993326	4270	1	gene:ENSBGRG00000007513	ENSBGRT00000013895	-604
chr1	104988599	104989524	926	*	Promoter (<=1kb)	1	104989057	104993326	4270	1	gene:ENSBGRG00000007513	ENSBGRT00000013895	0
chr1	104988599	104989532	934	*	Promoter (<=1kb)	1	104989057	104993326	4270	1	gene:ENSBGRG00000007513	ENSBGRT00000013895	0
chr1	104988617	104989532	916	*	Promoter (<=1kb)	1	104989057	104993326	4270	1	gene:ENSBGRG00000007513	ENSBGRT00000013895	0
chr1	105068250	105068633	384	*	Distal Intergenic	1	105001772	105002848	1077	2	gene:ENSBGRG00000006105	ENSBGRT00000011249	-65402
chr1	105238368	105238832	465	*	Distal Intergenic	1	105180964	105181143	180	1	gene:ENSBGRG00000006113	ENSBGRT00000011269	57404
chr1	105332010	105332224	215	*	Intron (ENSBGRT00000011350/gene:ENSBGRG00000006126, intron 1 of 7)	1	105303749	105420882	117134	1	gene:ENSBGRG00000006126	ENSBGRT00000011350	28261
chr1	105447388	105447656	269	*	Distal Intergenic	1	105451131	105469710	18580	2	gene:ENSBGRG00000006186	ENSBGRT00000011398	22054
chr1	10546076	10546416	341	*	Intron (ENSBGRT00000000019/gene:ENSBGRG00000000014, intron 3 of 29)	1	10627357	10778605	151249	1	gene:ENSBGRG00000000014	ENSBGRT00000000021	-80941
chr1	10546076	10546487	412	*	Intron (ENSBGRT00000000019/gene:ENSBGRG00000000014, intron 3 of 29)	1	10627357	10778605	151249	1	gene:ENSBGRG00000000014	ENSBGRT00000000021	-80870
chr1	10546180	10546487	308	*	Intron (ENSBGRT00000000019/gene:ENSBGRG00000000014, intron 3 of 29)	1	10627357	10778605	151249	1	gene:ENSBGRG00000000014	ENSBGRT00000000021	-80870
chr1	105468793	105469420	628	*	5' UTR	1	105451131	105469710	18580	2	gene:ENSBGRG00000006186	ENSBGRT00000011398	290
chr1	105468793	105469661	869	*	5' UTR	1	105451131	105469710	18580	2	gene:ENSBGRG00000006186	ENSBGRT00000011398	49
chr1	105468832	105469661	830	*	5' UTR	1	105451131	105469710	18580	2	gene:ENSBGRG00000006186	ENSBGRT00000011398	49
chr1	105489141	105489437	297	*	Distal Intergenic	1	105451131	105469710	18580	2	gene:ENSBGRG00000006186	ENSBGRT00000011419	-19431
chr1	105514553	105516304	1752	*	Promoter (<=1kb)	1	105493927	105513689	19763	2	gene:ENSBGRG00000006204	ENSBGRT00000011461	-864
chr1	105514553	105516335	1783	*	Promoter (<=1kb)	1	105493927	105513689	19763	2	gene:ENSBGRG00000006204	ENSBGRT00000011461	-864
chr1	105514718	105516335	1618	*	Promoter (1-2kb)	1	105493927	105513689	19763	2	gene:ENSBGRG00000006204	ENSBGRT00000011461	-1029
chr1	105634604	105635715	1112	*	Promoter (<=1kb)	1	105560488	105635241	74754	2	gene:ENSBGRG00000006256	ENSBGRT00000011521	0
chr1	105634604	105635805	1202	*	Promoter (<=1kb)	1	105560488	105635241	74754	2	gene:ENSBGRG00000006256	ENSBGRT00000011521	0
chr1	105634608	105635805	1198	*	Promoter (<=1kb)	1	105560488	105635241	74754	2	gene:ENSBGRG00000006256	ENSBGRT00000011521	0
chr1	105670184	105671129	946	*	Promoter (<=1kb)	1	105670416	105700025	29610	1	gene:ENSBGRG00000006509	ENSBGRT00000012486	0
chr1	105670184	105671140	957	*	Promoter (<=1kb)	1	105670416	105700025	29610	1	gene:ENSBGRG00000006509	ENSBGRT00000012486	0
chr1	105670197	105671140	944	*	Promoter (<=1kb)	1	105670416	105700025	29610	1	gene:ENSBGRG00000006509	ENSBGRT00000012486	0
chr1	105850169	105850550	382	*	Distal Intergenic	1	105818909	105819226	318	1	gene:ENSBGRG00000006873	ENSBGRT00000012673	31260
chr1	105911742	105912734	993	*	Promoter (<=1kb)	1	105876456	105912305	35850	2	gene:ENSBGRG00000006891	ENSBGRT00000012709	0
chr1	105911742	105912941	1200	*	Promoter (<=1kb)	1	105876456	105912305	35850	2	gene:ENSBGRG00000006891	ENSBGRT00000012709	0
chr1	105911747	105912941	1195	*	Promoter (<=1kb)	1	105876456	105912305	35850	2	gene:ENSBGRG00000006891	ENSBGRT00000012709	0
chr1	106081574	106082403	830	*	Promoter (<=1kb)	1	106081761	106100369	18609	1	gene:ENSBGRG00000007360	ENSBGRT00000013586	0
chr1	106081744	106082367	624	*	Promoter (<=1kb)	1	106081761	106100369	18609	1	gene:ENSBGRG00000007360	ENSBGRT00000013586	0
chr1	106117050	106117730	681	*	Intron (ENSBGRT00000013746/gene:ENSBGRG00000007490, intron 4 of 7)	1	106110113	106126310	16198	2	gene:ENSBGRG00000007490	ENSBGRT00000013746	8580
chr1	106126483	106127832	1350	*	Promoter (<=1kb)	1	106110113	106126310	16198	2	gene:ENSBGRG00000007490	ENSBGRT00000013804	-173
chr1	106126483	106128089	1607	*	Promoter (<=1kb)	1	106110113	106126310	16198	2	gene:ENSBGRG00000007490	ENSBGRT00000013804	-173
chr1	106126493	106128089	1597	*	Promoter (<=1kb)	1	106110113	106126310	16198	2	gene:ENSBGRG00000007490	ENSBGRT00000013804	-183
chr1	106137634	106138542	909	*	Distal Intergenic	1	106131808	106133785	1978	1	gene:ENSBGRG00000007581	ENSBGRT00000013897	5826
chr1	106137818	106138542	725	*	Distal Intergenic	1	106131808	106133785	1978	1	gene:ENSBGRG00000007581	ENSBGRT00000013897	6010
chr1	106227169	106227862	694	*	Intron (ENSBGRT00000015098/gene:ENSBGRG00000007660, intron 1 of 18)	1	106226383	106941820	715438	1	gene:ENSBGRG00000007660	ENSBGRT00000015133	786
chr1	106232133	106232594	462	*	Intron (ENSBGRT00000015098/gene:ENSBGRG00000007660, intron 1 of 18)	1	106226383	106941820	715438	1	gene:ENSBGRG00000007660	ENSBGRT00000015133	5750
chr1	106261344	106261599	256	*	Intron (ENSBGRT00000015098/gene:ENSBGRG00000007660, intron 1 of 18)	1	106226383	106941820	715438	1	gene:ENSBGRG00000007660	ENSBGRT00000015133	34961
chr1	106426021	106426393	373	*	Intron (ENSBGRT00000015098/gene:ENSBGRG00000007660, intron 1 of 18)	1	106226383	106941820	715438	1	gene:ENSBGRG00000007660	ENSBGRT00000015133	199638
chr1	106973509	106973907	399	*	Distal Intergenic	1	106867557	106941820	74264	1	gene:ENSBGRG00000007660	ENSBGRT00000015896	105952
chr1	107884327	107884679	353	*	Distal Intergenic	1	107957188	107958216	1029	1	gene:ENSBGRG00000008889	ENSBGRT00000016247	-72509
chr1	107907718	107908630	913	*	Distal Intergenic	1	107957188	107958216	1029	1	gene:ENSBGRG00000008889	ENSBGRT00000016247	-48558
chr1	107907718	107908634	917	*	Distal Intergenic	1	107957188	107958216	1029	1	gene:ENSBGRG00000008889	ENSBGRT00000016247	-48554
[truncated: 53,976 more rows]

## Sheet: S3
Cattle-yak-group
seqnames	start	end	width	strand	annotation	geneChr	geneStart	geneEnd	geneLength	geneStrand	geneId	transcriptId	distanceToTSS
chr10	100171763	100172082	320	*	Distal Intergenic	10	100159889	100160668	780	2	gene:ENSBGRG00000014988	ENSBGRT00000027585	-11095
chr10	100171763	100172479	717	*	Distal Intergenic	10	100159889	100160668	780	2	gene:ENSBGRG00000014988	ENSBGRT00000027585	-11095
chr10	100171830	100172472	643	*	Distal Intergenic	10	100159889	100160668	780	2	gene:ENSBGRG00000014988	ENSBGRT00000027585	-11162
chr10	100172281	100172479	199	*	Distal Intergenic	10	100159889	100160668	780	2	gene:ENSBGRG00000014988	ENSBGRT00000027585	-11613
chr10	100179036	100179768	733	*	Distal Intergenic	10	100159889	100160668	780	2	gene:ENSBGRG00000014988	ENSBGRT00000027585	-18368
chr10	100179049	100179600	552	*	Distal Intergenic	10	100159889	100160668	780	2	gene:ENSBGRG00000014988	ENSBGRT00000027585	-18381
chr10	10018393	10018776	384	*	Distal Intergenic	10	10411916	10413397	1482	1	gene:ENSBGRG00000023613	ENSBGRT00000043605	-393140
chr10	10018563	10018771	209	*	Distal Intergenic	10	10411916	10413397	1482	1	gene:ENSBGRG00000023613	ENSBGRT00000043605	-393145
chr10	100232019	100232276	258	*	Distal Intergenic	10	100159889	100160668	780	2	gene:ENSBGRG00000014988	ENSBGRT00000027585	-71351
chr10	100471563	100471876	314	*	Distal Intergenic	10	100159889	100160668	780	2	gene:ENSBGRG00000014988	ENSBGRT00000027585	-310895
chr10	100471563	100471885	323	*	Distal Intergenic	10	100159889	100160668	780	2	gene:ENSBGRG00000014988	ENSBGRT00000027585	-310895
chr10	100471565	100471885	321	*	Distal Intergenic	10	100159889	100160668	780	2	gene:ENSBGRG00000014988	ENSBGRT00000027585	-310897
chr10	100472792	100473007	216	*	Distal Intergenic	10	100159889	100160668	780	2	gene:ENSBGRG00000014988	ENSBGRT00000027585	-312124
chr10	100474583	100475020	438	*	Distal Intergenic	10	100159889	100160668	780	2	gene:ENSBGRG00000014988	ENSBGRT00000027585	-313915
chr10	100474583	100475046	464	*	Distal Intergenic	10	100159889	100160668	780	2	gene:ENSBGRG00000014988	ENSBGRT00000027585	-313915
chr10	100474603	100475046	444	*	Distal Intergenic	10	100159889	100160668	780	2	gene:ENSBGRG00000014988	ENSBGRT00000027585	-313935
chr10	100642301	100643141	841	*	Distal Intergenic	10	100159889	100160668	780	2	gene:ENSBGRG00000014988	ENSBGRT00000027585	-481633
chr10	100642334	100643140	807	*	Distal Intergenic	10	100159889	100160668	780	2	gene:ENSBGRG00000014988	ENSBGRT00000027585	-481666
chr10	100645476	100645709	234	*	Distal Intergenic	10	100159889	100160668	780	2	gene:ENSBGRG00000014988	ENSBGRT00000027585	-484808
chr10	100825050	100825359	310	*	Distal Intergenic	10	101291217	101292332	1116	1	gene:ENSBGRG00000015527	ENSBGRT00000028488	-465858
chr10	10082916	10083764	849	*	Distal Intergenic	10	10411916	10413397	1482	1	gene:ENSBGRG00000023613	ENSBGRT00000043605	-328152
chr10	10082948	10083609	662	*	Distal Intergenic	10	10411916	10413397	1482	1	gene:ENSBGRG00000023613	ENSBGRT00000043605	-328307
chr10	100889251	100889695	445	*	Distal Intergenic	10	101291217	101292332	1116	1	gene:ENSBGRG00000015527	ENSBGRT00000028488	-401522
chr10	100949443	100950257	815	*	Distal Intergenic	10	101291217	101292332	1116	1	gene:ENSBGRG00000015527	ENSBGRT00000028488	-340960
chr10	100981199	100982144	946	*	Distal Intergenic	10	101291217	101292332	1116	1	gene:ENSBGRG00000015527	ENSBGRT00000028488	-309073
chr10	100981229	100982123	895	*	Distal Intergenic	10	101291217	101292332	1116	1	gene:ENSBGRG00000015527	ENSBGRT00000028488	-309094
chr10	101038877	101039451	575	*	Distal Intergenic	10	101291217	101292332	1116	1	gene:ENSBGRG00000015527	ENSBGRT00000028488	-251766
chr10	101039821	101040380	560	*	Distal Intergenic	10	101291217	101292332	1116	1	gene:ENSBGRG00000015527	ENSBGRT00000028488	-250837
chr10	101083450	101084035	586	*	Distal Intergenic	10	101291217	101292332	1116	1	gene:ENSBGRG00000015527	ENSBGRT00000028488	-207182
chr10	101130019	101130229	211	*	Distal Intergenic	10	101291217	101292332	1116	1	gene:ENSBGRG00000015527	ENSBGRT00000028488	-160988
chr10	101153338	101153731	394	*	Distal Intergenic	10	101291217	101292332	1116	1	gene:ENSBGRG00000015527	ENSBGRT00000028488	-137486
chr10	101153352	101153731	380	*	Distal Intergenic	10	101291217	101292332	1116	1	gene:ENSBGRG00000015527	ENSBGRT00000028488	-137486
chr10	10116245	10116614	370	*	Distal Intergenic	10	10411916	10413397	1482	1	gene:ENSBGRG00000023613	ENSBGRT00000043605	-295302
chr10	101163074	101163422	349	*	Distal Intergenic	10	101291217	101292332	1116	1	gene:ENSBGRG00000015527	ENSBGRT00000028488	-127795
chr10	10117671	10118435	765	*	Distal Intergenic	10	10411916	10413397	1482	1	gene:ENSBGRG00000023613	ENSBGRT00000043605	-293481
chr10	101194132	101194700	569	*	Distal Intergenic	10	101291217	101292332	1116	1	gene:ENSBGRG00000015527	ENSBGRT00000028488	-96517
chr10	101194132	101194708	577	*	Distal Intergenic	10	101291217	101292332	1116	1	gene:ENSBGRG00000015527	ENSBGRT00000028488	-96509
chr10	101194138	101194708	571	*	Distal Intergenic	10	101291217	101292332	1116	1	gene:ENSBGRG00000015527	ENSBGRT00000028488	-96509
chr10	101204598	101205147	550	*	Intron (ENSBGRT00000027825/gene:ENSBGRG00000015040, intron 6 of 6)	10	101291217	101292332	1116	1	gene:ENSBGRG00000015527	ENSBGRT00000028488	-86070
chr10	101251383	101252258	876	*	Intron (ENSBGRT00000027825/gene:ENSBGRG00000015040, intron 3 of 6)	10	101291217	101292332	1116	1	gene:ENSBGRG00000015527	ENSBGRT00000028488	-38959
chr10	101251385	101252223	839	*	Intron (ENSBGRT00000027825/gene:ENSBGRG00000015040, intron 3 of 6)	10	101291217	101292332	1116	1	gene:ENSBGRG00000015527	ENSBGRT00000028488	-38994
chr10	101259078	101259248	171	*	Intron (ENSBGRT00000027825/gene:ENSBGRG00000015040, intron 3 of 6)	10	101291217	101292332	1116	1	gene:ENSBGRG00000015527	ENSBGRT00000028488	-31969
chr10	101259078	101259446	369	*	Intron (ENSBGRT00000027825/gene:ENSBGRG00000015040, intron 3 of 6)	10	101291217	101292332	1116	1	gene:ENSBGRG00000015527	ENSBGRT00000028488	-31771
chr10	101276621	101277260	640	*	Intron (ENSBGRT00000027825/gene:ENSBGRG00000015040, intron 3 of 6)	10	101291217	101292332	1116	1	gene:ENSBGRG00000015527	ENSBGRT00000028488	-13957
chr10	101286120	101286641	522	*	Intron (ENSBGRT00000027825/gene:ENSBGRG00000015040, intron 3 of 6)	10	101291217	101292332	1116	1	gene:ENSBGRG00000015527	ENSBGRT00000028488	-4576
chr10	101286120	101286667	548	*	Intron (ENSBGRT00000027825/gene:ENSBGRG00000015040, intron 3 of 6)	10	101291217	101292332	1116	1	gene:ENSBGRG00000015527	ENSBGRT00000028488	-4550
chr10	101286288	101286667	380	*	Intron (ENSBGRT00000027825/gene:ENSBGRG00000015040, intron 3 of 6)	10	101291217	101292332	1116	1	gene:ENSBGRG00000015527	ENSBGRT00000028488	-4550
chr10	101317342	101317703	362	*	Intron (ENSBGRT00000027825/gene:ENSBGRG00000015040, intron 2 of 6)	10	101291217	101292332	1116	1	gene:ENSBGRG00000015527	ENSBGRT00000028488	26125
chr10	101317342	101317738	397	*	Intron (ENSBGRT00000027825/gene:ENSBGRG00000015040, intron 2 of 6)	10	101291217	101292332	1116	1	gene:ENSBGRG00000015527	ENSBGRT00000028488	26125
chr10	101317363	101317738	376	*	Intron (ENSBGRT00000027825/gene:ENSBGRG00000015040, intron 2 of 6)	10	101291217	101292332	1116	1	gene:ENSBGRG00000015527	ENSBGRT00000028488	26146
chr10	101322941	101323372	432	*	Intron (ENSBGRT00000027825/gene:ENSBGRG00000015040, intron 2 of 6)	10	101291217	101292332	1116	1	gene:ENSBGRG00000015527	ENSBGRT00000028488	31724
chr10	101323216	101323631	416	*	Intron (ENSBGRT00000027825/gene:ENSBGRG00000015040, intron 2 of 6)	10	101291217	101292332	1116	1	gene:ENSBGRG00000015527	ENSBGRT00000028488	31999
chr10	101323288	101323743	456	*	Intron (ENSBGRT00000027825/gene:ENSBGRG00000015040, intron 2 of 6)	10	101291217	101292332	1116	1	gene:ENSBGRG00000015527	ENSBGRT00000028488	32071
chr10	101355356	101355998	643	*	Intron (ENSBGRT00000027825/gene:ENSBGRG00000015040, intron 1 of 6)	10	101202172	101383667	181496	2	gene:ENSBGRG00000015040	ENSBGRT00000027825	27669
chr10	101370040	101370457	418	*	Intron (ENSBGRT00000027825/gene:ENSBGRG00000015040, intron 1 of 6)	10	101202172	101383667	181496	2	gene:ENSBGRG00000015040	ENSBGRT00000027825	13210
chr10	101371735	101371965	231	*	Intron (ENSBGRT00000027825/gene:ENSBGRG00000015040, intron 1 of 6)	10	101202172	101383667	181496	2	gene:ENSBGRG00000015040	ENSBGRT00000027825	11702
chr10	101382439	101382745	307	*	Intron (ENSBGRT00000027825/gene:ENSBGRG00000015040, intron 1 of 6)	10	101202172	101383667	181496	2	gene:ENSBGRG00000015040	ENSBGRT00000027825	922
chr10	101382439	101383219	781	*	Intron (ENSBGRT00000027825/gene:ENSBGRG00000015040, intron 1 of 6)	10	101202172	101383667	181496	2	gene:ENSBGRG00000015040	ENSBGRT00000027825	448
chr10	101382440	101383219	780	*	Intron (ENSBGRT00000027825/gene:ENSBGRG00000015040, intron 1 of 6)	10	101202172	101383667	181496	2	gene:ENSBGRG00000015040	ENSBGRT00000027825	448
chr10	101384095	101385520	1426	*	Promoter (<=1kb)	10	101236383	101383679	147297	2	gene:ENSBGRG00000015040	ENSBGRT00000028432	-416
chr10	101384142	101385513	1372	*	Promoter (<=1kb)	10	101236383	101383679	147297	2	gene:ENSBGRG00000015040	ENSBGRT00000028432	-463
chr10	10138947	10139761	815	*	Distal Intergenic	10	10411916	10413397	1482	1	gene:ENSBGRG00000023613	ENSBGRT00000043605	-272155
chr10	10138947	10139820	874	*	Distal Intergenic	10	10411916	10413397	1482	1	gene:ENSBGRG00000023613	ENSBGRT00000043605	-272096
chr10	10138951	10139820	870	*	Distal Intergenic	10	10411916	10413397	1482	1	gene:ENSBGRG00000023613	ENSBGRT00000043605	-272096
chr10	101404394	101405255	862	*	Distal Intergenic	10	101236383	101383679	147297	2	gene:ENSBGRG00000015040	ENSBGRT00000028432	-20715
chr10	101404394	101405350	957	*	Distal Intergenic	10	101236383	101383679	147297	2	gene:ENSBGRG00000015040	ENSBGRT00000028432	-20715
chr10	101404398	101405350	953	*	Distal Intergenic	10	101236383	101383679	147297	2	gene:ENSBGRG00000015040	ENSBGRT00000028432	-20719
chr10	101433422	101433826	405	*	Distal Intergenic	10	101236383	101383679	147297	2	gene:ENSBGRG00000015040	ENSBGRT00000028432	-49743
chr10	101450665	101450959	295	*	Distal Intergenic	10	101236383	101383679	147297	2	gene:ENSBGRG00000015040	ENSBGRT00000028432	-66986
chr10	101475646	101476510	865	*	Distal Intergenic	10	101236383	101383679	147297	2	gene:ENSBGRG00000015040	ENSBGRT00000028432	-91967
chr10	101476091	101476510	420	*	Distal Intergenic	10	101236383	101383679	147297	2	gene:ENSBGRG00000015040	ENSBGRT00000028432	-92412
chr10	101484654	101485036	383	*	Distal Intergenic	10	101236383	101383679	147297	2	gene:ENSBGRG00000015040	ENSBGRT00000028432	-100975
chr10	101501453	101502600	1148	*	Intron (ENSBGRT00000028551/gene:ENSBGRG00000015551, intron 4 of 4)	10	101236383	101383679	147297	2	gene:ENSBGRG00000015040	ENSBGRT00000028432	-117774
chr10	101501453	101502601	1149	*	Intron (ENSBGRT00000028551/gene:ENSBGRG00000015551, intron 4 of 4)	10	101236383	101383679	147297	2	gene:ENSBGRG00000015040	ENSBGRT00000028432	-117774
chr10	101501639	101502601	963	*	Intron (ENSBGRT00000028551/gene:ENSBGRG00000015551, intron 4 of 4)	10	101236383	101383679	147297	2	gene:ENSBGRG00000015040	ENSBGRT00000028432	-117960
chr10	10150282	10150823	542	*	Distal Intergenic	10	10411916	10413397	1482	1	gene:ENSBGRG00000023613	ENSBGRT00000043605	-261093
chr10	101515600	101516010	411	*	Intron (ENSBGRT00000028551/gene:ENSBGRG00000015551, intron 4 of 4)	10	101236383	101383679	147297	2	gene:ENSBGRG00000015040	ENSBGRT00000028432	-131921
chr10	101515600	101516020	421	*	Intron (ENSBGRT00000028551/gene:ENSBGRG00000015551, intron 4 of 4)	10	101236383	101383679	147297	2	gene:ENSBGRG00000015040	ENSBGRT00000028432	-131921
chr10	101515719	101516020	302	*	Intron (ENSBGRT00000028551/gene:ENSBGRG00000015551, intron 4 of 4)	10	101236383	101383679	147297	2	gene:ENSBGRG00000015040	ENSBGRT00000028432	-132040
chr10	101521008	101521323	316	*	Intron (ENSBGRT00000028551/gene:ENSBGRG00000015551, intron 4 of 4)	10	101236383	101383679	147297	2	gene:ENSBGRG00000015040	ENSBGRT00000028432	-137329
chr10	101541715	101542717	1003	*	Intron (ENSBGRT00000028551/gene:ENSBGRG00000015551, intron 4 of 4)	10	101236383	101383679	147297	2	gene:ENSBGRG00000015040	ENSBGRT00000028432	-158036
chr10	101552598	101553549	952	*	Intron (ENSBGRT00000028551/gene:ENSBGRG00000015551, intron 4 of 4)	10	101236383	101383679	147297	2	gene:ENSBGRG00000015040	ENSBGRT00000028432	-168919
chr10	101633501	101634580	1080	*	Intron (ENSBGRT00000028551/gene:ENSBGRG00000015551, intron 4 of 4)	10	101236383	101383679	147297	2	gene:ENSBGRG00000015040	ENSBGRT00000028432	-249822
chr10	101633868	101634397	530	*	Intron (ENSBGRT00000028551/gene:ENSBGRG00000015551, intron 4 of 4)	10	101236383	101383679	147297	2	gene:ENSBGRG00000015040	ENSBGRT00000028432	-250189
chr10	101659059	101660328	1270	*	Intron (ENSBGRT00000028551/gene:ENSBGRG00000015551, intron 4 of 4)	10	101236383	101383679	147297	2	gene:ENSBGRG00000015040	ENSBGRT00000028432	-275380
chr10	101659111	101660302	1192	*	Intron (ENSBGRT00000028551/gene:ENSBGRG00000015551, intron 4 of 4)	10	101236383	101383679	147297	2	gene:ENSBGRG00000015040	ENSBGRT00000028432	-275432
chr10	101709682	101710005	324	*	Intron (ENSBGRT00000028551/gene:ENSBGRG00000015551, intron 4 of 4)	10	101236383	101383679	147297	2	gene:ENSBGRG00000015040	ENSBGRT00000028432	-326003
chr10	101709682	101710054	373	*	Intron (ENSBGRT00000028551/gene:ENSBGRG00000015551, intron 4 of 4)	10	101236383	101383679	147297	2	gene:ENSBGRG00000015040	ENSBGRT00000028432	-326003
chr10	101709705	101710054	350	*	Intron (ENSBGRT00000028551/gene:ENSBGRG00000015551, intron 4 of 4)	10	101236383	101383679	147297	2	gene:ENSBGRG00000015040	ENSBGRT00000028432	-326026
chr10	101710374	101711172	799	*	Intron (ENSBGRT00000028551/gene:ENSBGRG00000015551, intron 4 of 4)	10	101236383	101383679	147297	2	gene:ENSBGRG00000015040	ENSBGRT00000028432	-326695
chr10	101797536	101798051	516	*	Intron (ENSBGRT00000028551/gene:ENSBGRG00000015551, intron 2 of 4)	10	101498052	102100095	602044	2	gene:ENSBGRG00000015551	ENSBGRT00000028551	302044
chr10	101797563	101798045	483	*	Intron (ENSBGRT00000028551/gene:ENSBGRG00000015551, intron 2 of 4)	10	101498052	102100095	602044	2	gene:ENSBGRG00000015551	ENSBGRT00000028551	302050
chr10	101808027	101808801	775	*	Intron (ENSBGRT00000028551/gene:ENSBGRG00000015551, intron 2 of 4)	10	101498052	102100095	602044	2	gene:ENSBGRG00000015551	ENSBGRT00000028551	291294
chr10	101930913	101931395	483	*	Intron (ENSBGRT00000028551/gene:ENSBGRG00000015551, intron 2 of 4)	10	101498052	102100095	602044	2	gene:ENSBGRG00000015551	ENSBGRT00000028551	168700
chr10	101930913	101931401	489	*	Intron (ENSBGRT00000028551/gene:ENSBGRG00000015551, intron 2 of 4)	10	101498052	102100095	602044	2	gene:ENSBGRG00000015551	ENSBGRT00000028551	168694
chr10	101930936	101931401	466	*	Intron (ENSBGRT00000028551/gene:ENSBGRG00000015551, intron 2 of 4)	10	101498052	102100095	602044	2	gene:ENSBGRG00000015551	ENSBGRT00000028551	168694
chr10	10197441	10198107	667	*	Distal Intergenic	10	10411916	10413397	1482	1	gene:ENSBGRG00000023613	ENSBGRT00000043605	-213809
chr10	10197441	10198126	686	*	Distal Intergenic	10	10411916	10413397	1482	1	gene:ENSBGRG00000023613	ENSBGRT00000043605	-213790
chr10	10197801	10198126	326	*	Distal Intergenic	10	10411916	10413397	1482	1	gene:ENSBGRG00000023613	ENSBGRT00000043605	-213790
chr10	101981207	101982047	841	*	Intron (ENSBGRT00000028551/gene:ENSBGRG00000015551, intron 2 of 4)	10	101498052	102100095	602044	2	gene:ENSBGRG00000015551	ENSBGRT00000028551	118048
chr10	101981207	101982052	846	*	Intron (ENSBGRT00000028551/gene:ENSBGRG00000015551, intron 2 of 4)	10	101498052	102100095	602044	2	gene:ENSBGRG00000015551	ENSBGRT00000028551	118043
chr10	101981290	101982052	763	*	Intron (ENSBGRT00000028551/gene:ENSBGRG00000015551, intron 2 of 4)	10	101498052	102100095	602044	2	gene:ENSBGRG00000015551	ENSBGRT00000028551	118043
chr10	10198589	10198741	153	*	Distal Intergenic	10	10411916	10413397	1482	1	gene:ENSBGRG00000023613	ENSBGRT00000043605	-213175
chr10	102028627	102029549	923	*	Exon (ENSBGRT00000028551/gene:ENSBGRG00000015551, exon 2 of 5)	10	101498052	102100095	602044	2	gene:ENSBGRG00000015551	ENSBGRT00000028551	70546
chr10	10209741	10210070	330	*	Distal Intergenic	10	10411916	10413397	1482	1	gene:ENSBGRG00000023613	ENSBGRT00000043605	-201846
chr10	10209741	10210294	554	*	Distal Intergenic	10	10411916	10413397	1482	1	gene:ENSBGRG00000023613	ENSBGRT00000043605	-201622
chr10	102099678	102101009	1332	*	Promoter (<=1kb)	10	101498052	102100095	602044	2	gene:ENSBGRG00000015551	ENSBGRT00000028551	0
chr10	102099727	102101060	1334	*	Promoter (<=1kb)	10	101498052	102100095	602044	2	gene:ENSBGRG00000015551	ENSBGRT00000028551	0
chr10	102100089	102101060	972	*	Promoter (<=1kb)	10	101498052	102100095	602044	2	gene:ENSBGRG00000015551	ENSBGRT00000028551	0
chr10	102163578	102163896	319	*	Intron (ENSBGRT00000030109/gene:ENSBGRG00000015642, intron 1 of 11)	10	102100576	103481220	1380645	1	gene:ENSBGRG00000015642	ENSBGRT00000030263	63002
chr10	102163578	102164016	439	*	Intron (ENSBGRT00000030109/gene:ENSBGRG00000015642, intron 1 of 11)	10	102100576	103481220	1380645	1	gene:ENSBGRG00000015642	ENSBGRT00000030263	63002
chr10	102163622	102164016	395	*	Intron (ENSBGRT00000030109/gene:ENSBGRG00000015642, intron 1 of 11)	10	102100576	103481220	1380645	1	gene:ENSBGRG00000015642	ENSBGRT00000030263	63046
chr10	10217491	10218222	732	*	Distal Intergenic	10	10411916	10413397	1482	1	gene:ENSBGRG00000023613	ENSBGRT00000043605	-193694
chr10	10217491	10218287	797	*	Distal Intergenic	10	10411916	10413397	1482	1	gene:ENSBGRG00000023613	ENSBGRT00000043605	-193629
chr10	10217506	10218287	782	*	Distal Intergenic	10	10411916	10413397	1482	1	gene:ENSBGRG00000023613	ENSBGRT00000043605	-193629
chr10	102362443	102362886	444	*	Intron (ENSBGRT00000030109/gene:ENSBGRG00000015642, intron 2 of 11)	10	102349718	102672017	322300	1	gene:ENSBGRG00000015642	ENSBGRT00000030681	12725
chr10	102391591	102392125	535	*	Intron (ENSBGRT00000030109/gene:ENSBGRG00000015642, intron 2 of 11)	10	102349718	102672017	322300	1	gene:ENSBGRG00000015642	ENSBGRT00000030681	41873
chr10	102391776	102391984	209	*	Intron (ENSBGRT00000030109/gene:ENSBGRG00000015642, intron 2 of 11)	10	102349718	102672017	322300	1	gene:ENSBGRG00000015642	ENSBGRT00000030681	42058
chr10	102408232	102408630	399	*	Intron (ENSBGRT00000030109/gene:ENSBGRG00000015642, intron 2 of 11)	10	102349718	102672017	322300	1	gene:ENSBGRG00000015642	ENSBGRT00000030681	58514
chr10	102408277	102408589	313	*	Intron (ENSBGRT00000030109/gene:ENSBGRG00000015642, intron 2 of 11)	10	102349718	102672017	322300	1	gene:ENSBGRG00000015642	ENSBGRT00000030681	58559
chr10	102504404	102504818	415	*	Intron (ENSBGRT00000030109/gene:ENSBGRG00000015642, intron 3 of 11)	10	102349718	102672017	322300	1	gene:ENSBGRG00000015642	ENSBGRT00000030681	154686
chr10	102533	103674	1142	*	Promoter (<=1kb)	10	103029	154967	51939	1	gene:ENSBGRG00000016135	ENSBGRT00000029842	0
chr10	102533	103764	1232	*	Promoter (<=1kb)	10	103029	154967	51939	1	gene:ENSBGRG00000016135	ENSBGRT00000029842	0
chr10	102538141	102538669	529	*	Intron (ENSBGRT00000030109/gene:ENSBGRG00000015642, intron 3 of 11)	10	102349718	102672017	322300	1	gene:ENSBGRG00000015642	ENSBGRT00000030681	188423
chr10	102562	103764	1203	*	Promoter (<=1kb)	10	103029	154967	51939	1	gene:ENSBGRG00000016135	ENSBGRT00000029842	0
chr10	10256234	10256556	323	*	Distal Intergenic	10	10411916	10413397	1482	1	gene:ENSBGRG00000023613	ENSBGRT00000043605	-155360
chr10	10256317	10256550	234	*	Distal Intergenic	10	10411916	10413397	1482	1	gene:ENSBGRG00000023613	ENSBGRT00000043605	-155366
chr10	1026396	1026750	355	*	Intron (ENSBGRT00000033399/gene:ENSBGRG00000018178, intron 2 of 7)	10	748069	1224887	476819	2	gene:ENSBGRG00000018178	ENSBGRT00000033399	198137
chr10	1026396	1026752	357	*	Intron (ENSBGRT00000033399/gene:ENSBGRG00000018178, intron 2 of 7)	10	748069	1224887	476819	2	gene:ENSBGRG00000018178	ENSBGRT00000033399	198135
chr10	1026423	1026752	330	*	Intron (ENSBGRT00000033399/gene:ENSBGRG00000018178, intron 2 of 7)	10	748069	1224887	476819	2	gene:ENSBGRG00000018178	ENSBGRT00000033399	198135
chr10	103051496	103052007	512	*	Intron (ENSBGRT00000030109/gene:ENSBGRG00000015642, intron 7 of 11)	10	103150747	103151928	1182	2	gene:ENSBGRG00000016774	ENSBGRT00000030759	99921
chr10	103051496	103052093	598	*	Intron (ENSBGRT00000030109/gene:ENSBGRG00000015642, intron 7 of 11)	10	103150747	103151928	1182	2	gene:ENSBGRG00000016774	ENSBGRT00000030759	99835
chr10	103051706	103052093	388	*	Intron (ENSBGRT00000030109/gene:ENSBGRG00000015642, intron 7 of 11)	10	103150747	103151928	1182	2	gene:ENSBGRG00000016774	ENSBGRT00000030759	99835
chr10	103079812	103080375	564	*	Intron (ENSBGRT00000030109/gene:ENSBGRG00000015642, intron 7 of 11)	10	103150747	103151928	1182	2	gene:ENSBGRG00000016774	ENSBGRT00000030759	71553
chr10	103092143	103092559	417	*	Intron (ENSBGRT00000030109/gene:ENSBGRG00000015642, intron 7 of 11)	10	103150747	103151928	1182	2	gene:ENSBGRG00000016774	ENSBGRT00000030759	59369
chr10	103110512	103111092	581	*	Intron (ENSBGRT00000030109/gene:ENSBGRG00000015642, intron 7 of 11)	10	103150747	103151928	1182	2	gene:ENSBGRG00000016774	ENSBGRT00000030759	40836
chr10	103241285	103241546	262	*	Intron (ENSBGRT00000030109/gene:ENSBGRG00000015642, intron 8 of 11)	10	103150747	103151928	1182	2	gene:ENSBGRG00000016774	ENSBGRT00000030759	-89357
chr10	103349571	103350011	441	*	Intron (ENSBGRT00000030109/gene:ENSBGRG00000015642, intron 9 of 11)	10	103150747	103151928	1182	2	gene:ENSBGRG00000016774	ENSBGRT00000030759	-197643
chr10	103434606	103435514	909	*	Intron (ENSBGRT00000030109/gene:ENSBGRG00000015642, intron 9 of 11)	10	103583568	103684665	101098	1	gene:ENSBGRG00000016794	ENSBGRT00000030854	-148054
chr10	103459287	103460106	820	*	Intron (ENSBGRT00000030109/gene:ENSBGRG00000015642, intron 10 of 11)	10	103583568	103684665	101098	1	gene:ENSBGRG00000016794	ENSBGRT00000030854	-123462
chr10	103459378	103459740	363	*	Intron (ENSBGRT00000030109/gene:ENSBGRG00000015642, intron 10 of 11)	10	103583568	103684665	101098	1	gene:ENSBGRG00000016794	ENSBGRT00000030854	-123828
chr10	10348287	10348854	568	*	Distal Intergenic	10	10411916	10413397	1482	1	gene:ENSBGRG00000023613	ENSBGRT00000043605	-63062
chr10	10348364	10348652	289	*	Distal Intergenic	10	10411916	10413397	1482	1	gene:ENSBGRG00000023613	ENSBGRT00000043605	-63264
chr10	103496317	103497133	817	*	Distal Intergenic	10	103583568	103684665	101098	1	gene:ENSBGRG00000016794	ENSBGRT00000030854	-86435
chr10	10350608	10350980	373	*	Distal Intergenic	10	10411916	10413397	1482	1	gene:ENSBGRG00000023613	ENSBGRT00000043605	-60936
chr10	103516231	103516604	374	*	Distal Intergenic	10	103583568	103684665	101098	1	gene:ENSBGRG00000016794	ENSBGRT00000030854	-66964
chr10	103566883	103567114	232	*	Distal Intergenic	10	103583568	103684665	101098	1	gene:ENSBGRG00000016794	ENSBGRT00000030854	-16454
chr10	10367346	10367949	604	*	Distal Intergenic	10	10411916	10413397	1482	1	gene:ENSBGRG00000023613	ENSBGRT00000043605	-43967
chr10	10367472	10367903	432	*	Distal Intergenic	10	10411916	10413397	1482	1	gene:ENSBGRG00000023613	ENSBGRT00000043605	-44013
chr10	103682754	103683602	849	*	3' UTR	10	103729044	103732889	3846	1	gene:ENSBGRG00000020575	ENSBGRT00000037954	-45442
chr10	103682904	103683433	530	*	Intron (ENSBGRT00000030854/gene:ENSBGRG00000016794, intron 7 of 7)	10	103729044	103732889	3846	1	gene:ENSBGRG00000020575	ENSBGRT00000037954	-45611
chr10	103684966	103685294	329	*	Distal Intergenic	10	103729044	103732889	3846	1	gene:ENSBGRG00000020575	ENSBGRT00000037954	-43750
chr10	103699585	103699839	255	*	Intron (ENSBGRT00000037280/gene:ENSBGRG00000017036, intron 23 of 26)	10	103729044	103732889	3846	1	gene:ENSBGRG00000020575	ENSBGRT00000037954	-29205
chr10	103715400	103716015	616	*	Intron (ENSBGRT00000037280/gene:ENSBGRG00000017036, intron 16 of 26)	10	103729044	103732889	3846	1	gene:ENSBGRG00000020575	ENSBGRT00000037954	-13029
chr10	103715400	103716358	959	*	Intron (ENSBGRT00000037280/gene:ENSBGRG00000017036, intron 16 of 26)	10	103729044	103732889	3846	1	gene:ENSBGRG00000020575	ENSBGRT00000037954	-12686
chr10	103715695	103716358	664	*	Intron (ENSBGRT00000037280/gene:ENSBGRG00000017036, intron 16 of 26)	10	103729044	103732889	3846	1	gene:ENSBGRG00000020575	ENSBGRT00000037954	-12686
chr10	103735574	103735897	324	*	Intron (ENSBGRT00000037280/gene:ENSBGRG00000017036, intron 6 of 26)	10	103729044	103732889	3846	1	gene:ENSBGRG00000020575	ENSBGRT00000037954	6530
chr10	103752303	103752786	484	*	Intron (ENSBGRT00000037280/gene:ENSBGRG00000017036, intron 3 of 26)	10	103729044	103732889	3846	1	gene:ENSBGRG00000020575	ENSBGRT00000037954	23259
chr10	10376598	10377144	547	*	Distal Intergenic	10	10411916	10413397	1482	1	gene:ENSBGRG00000023613	ENSBGRT00000043605	-34772
chr10	103773237	103773798	562	*	Exon (ENSBGRT00000037280/gene:ENSBGRG00000017036, exon 2 of 27)	10	103693405	103813373	119969	2	gene:ENSBGRG00000017036	ENSBGRT00000037280	39575
chr10	103794268	103794828	561	*	Intron (ENSBGRT00000037280/gene:ENSBGRG00000017036, intron 1 of 26)	10	103693405	103813373	119969	2	gene:ENSBGRG00000017036	ENSBGRT00000037280	18545
chr10	103810865	103811603	739	*	Intron (ENSBGRT00000037280/gene:ENSBGRG00000017036, intron 1 of 26)	10	103693405	103813373	119969	2	gene:ENSBGRG00000017036	ENSBGRT00000037280	1770
chr10	103810865	103811621	757	*	Intron (ENSBGRT00000037280/gene:ENSBGRG00000017036, intron 1 of 26)	10	103693405	103813373	119969	2	gene:ENSBGRG00000017036	ENSBGRT00000037280	1752
chr10	103810867	103811621	755	*	Intron (ENSBGRT00000037280/gene:ENSBGRG00000017036, intron 1 of 26)	10	103693405	103813373	119969	2	gene:ENSBGRG00000017036	ENSBGRT00000037280	1752
chr10	103812202	103812792	591	*	Intron (ENSBGRT00000037280/gene:ENSBGRG00000017036, intron 1 of 26)	10	103693405	103813373	119969	2	gene:ENSBGRG00000017036	ENSBGRT00000037280	581
chr10	103853778	103854037	260	*	Intron (ENSBGRT00000036173/gene:ENSBGRG00000017036, intron 1 of 26)	10	103693405	103858134	164730	2	gene:ENSBGRG00000017036	ENSBGRT00000036173	4097
chr10	103884640	103885230	591	*	Intron (ENSBGRT00000038529/gene:ENSBGRG00000020646, intron 3 of 12)	10	103875190	103931306	56117	1	gene:ENSBGRG00000020646	ENSBGRT00000038322	9450
chr10	103884687	103884925	239	*	Intron (ENSBGRT00000038529/gene:ENSBGRG00000020646, intron 3 of 12)	10	103875190	103931306	56117	1	gene:ENSBGRG00000020646	ENSBGRT00000038322	9497
chr10	10389110	10389904	795	*	Distal Intergenic	10	10411916	10413397	1482	1	gene:ENSBGRG00000023613	ENSBGRT00000043605	-22012
chr10	10389280	10389796	517	*	Distal Intergenic	10	10411916	10413397	1482	1	gene:ENSBGRG00000023613	ENSBGRT00000043605	-22120
chr10	10390098	10390789	692	*	Distal Intergenic	10	10411916	10413397	1482	1	gene:ENSBGRG00000023613	ENSBGRT00000043605	-21127
chr10	10390303	10390779	477	*	Distal Intergenic	10	10411916	10413397	1482	1	gene:ENSBGRG00000023613	ENSBGRT00000043605	-21137
chr10	103927101	103927418	318	*	Intron (ENSBGRT00000038322/gene:ENSBGRG00000020646, intron 19 of 20)	10	103875190	103931306	56117	1	gene:ENSBGRG00000020646	ENSBGRT00000038322	51911
chr10	103961631	103961979	349	*	Intron (ENSBGRT00000038774/gene:ENSBGRG00000020975, intron 6 of 11)	10	103932056	104041653	109598	2	gene:ENSBGRG00000020975	ENSBGRT00000038774	79674
chr10	104040905	104041434	530	*	Exon (ENSBGRT00000038774/gene:ENSBGRG00000020975, exon 1 of 12)	10	103932056	104041653	109598	2	gene:ENSBGRG00000020975	ENSBGRT00000038774	219
chr10	104040905	104042047	1143	*	Promoter (<=1kb)	10	103932056	104041653	109598	2	gene:ENSBGRG00000020975	ENSBGRT00000038774	0
chr10	104041093	104042047	955	*	Promoter (<=1kb)	10	103932056	104041653	109598	2	gene:ENSBGRG00000020975	ENSBGRT00000038774	0
chr10	104065146	104065464	319	*	Distal Intergenic	10	103932056	104041653	109598	2	gene:ENSBGRG00000020975	ENSBGRT00000038972	-23493
chr10	104085715	104085936	222	*	Distal Intergenic	10	104127235	104174154	46920	1	gene:ENSBGRG00000021163	ENSBGRT00000039204	-41299
chr10	104240128	104241068	941	*	Intron (ENSBGRT00000039446/gene:ENSBGRG00000021387, intron 1 of 11)	10	104196082	104245534	49453	2	gene:ENSBGRG00000021387	ENSBGRT00000039446	4466
chr10	104267304	104267525	222	*	Intron (ENSBGRT00000048825/gene:ENSBGRG00000021970, intron 43 of 50)	10	104251924	104253255	1332	2	gene:ENSBGRG00000021514	ENSBGRT00000039687	-14049
chr10	104267304	104267546	243	*	Intron (ENSBGRT00000048825/gene:ENSBGRG00000021970, intron 43 of 50)	10	104251924	104253255	1332	2	gene:ENSBGRG00000021514	ENSBGRT00000039687	-14049
chr10	104267313	104267546	234	*	Intron (ENSBGRT00000048825/gene:ENSBGRG00000021970, intron 43 of 50)	10	104251924	104253255	1332	2	gene:ENSBGRG00000021514	ENSBGRT00000039687	-14058
chr10	104268097	104268635	539	*	Intron (ENSBGRT00000048825/gene:ENSBGRG00000021970, intron 42 of 50)	10	104251924	104253255	1332	2	gene:ENSBGRG00000021514	ENSBGRT00000039687	-14842
chr10	104301975	104302260	286	*	Intron (ENSBGRT00000048825/gene:ENSBGRG00000021970, intron 22 of 50)	10	104251924	104253255	1332	2	gene:ENSBGRG00000021514	ENSBGRT00000039687	-48720
chr10	104301975	104302391	417	*	Intron (ENSBGRT00000048825/gene:ENSBGRG00000021970, intron 22 of 50)	10	104251924	104253255	1332	2	gene:ENSBGRG00000021514	ENSBGRT00000039687	-48720
chr10	104301995	104302391	397	*	Intron (ENSBGRT00000048825/gene:ENSBGRG00000021970, intron 22 of 50)	10	104251924	104253255	1332	2	gene:ENSBGRG00000021514	ENSBGRT00000039687	-48740
chr10	104309579	104310443	865	*	Exon (ENSBGRT00000048825/gene:ENSBGRG00000021970, exon 20 of 51)	10	104259213	104358590	99378	2	gene:ENSBGRG00000021970	ENSBGRT00000048964	48147
chr10	104330946	104331228	283	*	Intron (ENSBGRT00000048825/gene:ENSBGRG00000021970, intron 7 of 50)	10	104259213	104358590	99378	2	gene:ENSBGRG00000021970	ENSBGRT00000048964	27362
chr10	104330982	104331189	208	*	Intron (ENSBGRT00000048825/gene:ENSBGRG00000021970, intron 7 of 50)	10	104259213	104358590	99378	2	gene:ENSBGRG00000021970	ENSBGRT00000048964	27401
chr10	104331400	104332365	966	*	Intron (ENSBGRT00000048825/gene:ENSBGRG00000021970, intron 7 of 50)	10	104259213	104358590	99378	2	gene:ENSBGRG00000021970	ENSBGRT00000048964	26225
chr10	104331400	104332371	972	*	Intron (ENSBGRT00000048825/gene:ENSBGRG00000021970, intron 7 of 50)	10	104259213	104358590	99378	2	gene:ENSBGRG00000021970	ENSBGRT00000048964	26219
chr10	104331402	104332371	970	*	Intron (ENSBGRT00000048825/gene:ENSBGRG00000021970, intron 7 of 50)	10	104259213	104358590	99378	2	gene:ENSBGRG00000021970	ENSBGRT00000048964	26219
chr10	104348958	104349865	908	*	Intron (ENSBGRT00000048825/gene:ENSBGRG00000021970, intron 2 of 50)	10	104259213	104358590	99378	2	gene:ENSBGRG00000021970	ENSBGRT00000048964	8725
chr10	104348958	104350044	1087	*	Intron (ENSBGRT00000048825/gene:ENSBGRG00000021970, intron 2 of 50)	10	104259213	104358590	99378	2	gene:ENSBGRG00000021970	ENSBGRT00000048964	8546
chr10	104348968	104350020	1053	*	Intron (ENSBGRT00000048825/gene:ENSBGRG00000021970, intron 2 of 50)	10	104259213	104358590	99378	2	gene:ENSBGRG00000021970	ENSBGRT00000048964	8570
chr10	104351682	104351978	297	*	Intron (ENSBGRT00000048825/gene:ENSBGRG00000021970, intron 2 of 50)	10	104259213	104358590	99378	2	gene:ENSBGRG00000021970	ENSBGRT00000048964	6612
chr10	104352051	104352693	643	*	Intron (ENSBGRT00000048825/gene:ENSBGRG00000021970, intron 2 of 50)	10	104259213	104358590	99378	2	gene:ENSBGRG00000021970	ENSBGRT00000048964	5897
chr10	104371679	104371952	274	*	Intron (ENSBGRT00000048825/gene:ENSBGRG00000021970, intron 1 of 50)	10	104258350	104380749	122400	2	gene:ENSBGRG00000021970	ENSBGRT00000048825	8797
chr10	104371990	104372468	479	*	Intron (ENSBGRT00000048825/gene:ENSBGRG00000021970, intron 1 of 50)	10	104258350	104380749	122400	2	gene:ENSBGRG00000021970	ENSBGRT00000048825	8281
chr10	104371990	104372471	482	*	Intron (ENSBGRT00000048825/gene:ENSBGRG00000021970, intron 1 of 50)	10	104258350	104380749	122400	2	gene:ENSBGRG00000021970	ENSBGRT00000048825	8278
chr10	104372202	104372471	270	*	Intron (ENSBGRT00000048825/gene:ENSBGRG00000021970, intron 1 of 50)	10	104258350	104380749	122400	2	gene:ENSBGRG00000021970	ENSBGRT00000048825	8278
chr10	104379963	104380865	903	*	Promoter (<=1kb)	10	104258350	104380749	122400	2	gene:ENSBGRG00000021970	ENSBGRT00000048825	0
chr10	104379963	104381031	1069	*	Promoter (<=1kb)	10	104258350	104380749	122400	2	gene:ENSBGRG00000021970	ENSBGRT00000048825	0
chr10	104380000	104381031	1032	*	Promoter (<=1kb)	10	104258350	104380749	122400	2	gene:ENSBGRG00000021970	ENSBGRT00000048825	0
chr10	104448986	104449813	828	*	Distal Intergenic	10	104469030	104470007	978	2	gene:ENSBGRG00000026489	ENSBGRT00000049050	20194
chr10	104449049	104449637	589	*	Distal Intergenic	10	104469030	104470007	978	2	gene:ENSBGRG00000026489	ENSBGRT00000049050	20370
chr10	104498171	104498753	583	*	Distal Intergenic	10	104469030	104470007	978	2	gene:ENSBGRG00000026489	ENSBGRT00000049050	-28164
chr10	104498171	104498964	794	*	Distal Intergenic	10	104469030	104470007	978	2	gene:ENSBGRG00000026489	ENSBGRT00000049050	-28164
chr10	104498302	104498964	663	*	Distal Intergenic	10	104469030	104470007	978	2	gene:ENSBGRG00000026489	ENSBGRT00000049050	-28295
chr10	104500042	104501150	1109	*	Distal Intergenic	10	104469030	104470007	978	2	gene:ENSBGRG00000026489	ENSBGRT00000049050	-30035
chr10	104500042	104501240	1199	*	Distal Intergenic	10	104469030	104470007	978	2	gene:ENSBGRG00000026489	ENSBGRT00000049050	-30035
chr10	104500052	104501240	1189	*	Distal Intergenic	10	104469030	104470007	978	2	gene:ENSBGRG00000026489	ENSBGRT00000049050	-30045
chr10	104533651	104534257	607	*	Promoter (<=1kb)	10	104520709	104533550	12842	2	gene:ENSBGRG00000026494	ENSBGRT00000049072	-101
chr10	104533718	104534140	423	*	Promoter (<=1kb)	10	104520709	104533550	12842	2	gene:ENSBGRG00000026494	ENSBGRT00000049072	-168
chr10	104574291	104575524	1234	*	Promoter (<=1kb)	10	104558948	104575106	16159	2	gene:ENSBGRG00000026550	ENSBGRT00000049164	0
chr10	104574397	104575516	1120	*	Promoter (<=1kb)	10	104558948	104575106	16159	2	gene:ENSBGRG00000026550	ENSBGRT00000049164	0
chr10	104607073	104608849	1777	*	Distal Intergenic	10	104588551	104598924	10374	2	gene:ENSBGRG00000026563	ENSBGRT00000049186	-8149
chr10	104607124	104608549	1426	*	Distal Intergenic	10	104588551	104598924	10374	2	gene:ENSBGRG00000026563	ENSBGRT00000049186	-8200
chr10	104630594	104630896	303	*	Distal Intergenic	10	104644754	104654965	10212	1	gene:ENSBGRG00000026571	ENSBGRT00000049205	-13858
chr10	104644722	104646232	1511	*	Promoter (<=1kb)	10	104644754	104654965	10212	1	gene:ENSBGRG00000026571	ENSBGRT00000049205	0
chr10	104644722	104646264	1543	*	Promoter (<=1kb)	10	104644754	104654965	10212	1	gene:ENSBGRG00000026571	ENSBGRT00000049205	0
chr10	104644725	104646264	1540	*	Promoter (<=1kb)	10	104644754	104654965	10212	1	gene:ENSBGRG00000026571	ENSBGRT00000049205	0
chr10	104668652	104668869	218	*	Distal Intergenic	10	104644754	104654984	10231	1	gene:ENSBGRG00000026571	ENSBGRT00000049204	23898
chr10	104668657	104668864	208	*	Distal Intergenic	10	104644754	104654984	10231	1	gene:ENSBGRG00000026571	ENSBGRT00000049204	23903
chr10	104708300	104708583	284	*	Distal Intergenic	10	104644754	104654984	10231	1	gene:ENSBGRG00000026571	ENSBGRT00000049204	63546
chr10	104724217	104725013	797	*	Distal Intergenic	10	104644754	104654984	10231	1	gene:ENSBGRG00000026571	ENSBGRT00000049204	79463
chr10	10496932	10497342	411	*	Distal Intergenic	10	10411916	10413397	1482	1	gene:ENSBGRG00000023613	ENSBGRT00000043605	85016
chr10	10496932	10497681	750	*	Distal Intergenic	10	10411916	10413397	1482	1	gene:ENSBGRG00000023613	ENSBGRT00000043605	85016
chr10	10496983	10497681	699	*	Distal Intergenic	10	10411916	10413397	1482	1	gene:ENSBGRG00000023613	ENSBGRT00000043605	85067
chr10	104997583	104997923	341	*	Distal Intergenic	10	104845477	104845560	84	1	gene:ENSBGRG00000026575	ENSBGRT00000049210	152106
chr10	105096227	105096509	283	*	Intron (ENSBGRT00000049254/gene:ENSBGRG00000026585, intron 13 of 21)	10	105064312	105158255	93944	2	gene:ENSBGRG00000026585	ENSBGRT00000049254	61746
chr10	105193147	105193859	713	*	Promoter (1-2kb)	10	105064312	105192014	127703	2	gene:ENSBGRG00000026585	ENSBGRT00000049250	-1133
chr10	105193183	105193854	672	*	Promoter (1-2kb)	10	105064312	105192014	127703	2	gene:ENSBGRG00000026585	ENSBGRT00000049250	-1169
chr10	105193675	105193859	185	*	Promoter (1-2kb)	10	105064312	105192014	127703	2	gene:ENSBGRG00000026585	ENSBGRT00000049250	-1661
chr10	105216109	105216607	499	*	Distal Intergenic	10	105224705	105328605	103901	1	gene:ENSBGRG00000026597	ENSBGRT00000049260	-8098
chr10	105225336	105225605	270	*	5' UTR	10	105224705	105328605	103901	1	gene:ENSBGRG00000026597	ENSBGRT00000049260	631
chr10	105225336	105225739	404	*	5' UTR	10	105224705	105328605	103901	1	gene:ENSBGRG00000026597	ENSBGRT00000049260	631
chr10	105225347	105225739	393	*	5' UTR	10	105224705	105328605	103901	1	gene:ENSBGRG00000026597	ENSBGRT00000049260	642
chr10	105229173	105230314	1142	*	Intron (ENSBGRT00000049260/gene:ENSBGRG00000026597, intron 1 of 13)	10	105224705	105328605	103901	1	gene:ENSBGRG00000026597	ENSBGRT00000049260	4468
chr10	105229173	105230323	1151	*	Intron (ENSBGRT00000049260/gene:ENSBGRG00000026597, intron 1 of 13)	10	105224705	105328605	103901	1	gene:ENSBGRG00000026597	ENSBGRT00000049260	4468
chr10	105229243	105230323	1081	*	Intron (ENSBGRT00000049260/gene:ENSBGRG00000026597, intron 1 of 13)	10	105224705	105328605	103901	1	gene:ENSBGRG00000026597	ENSBGRT00000049260	4538
chr10	105252202	105252669	468	*	Intron (ENSBGRT00000049260/gene:ENSBGRG00000026597, intron 2 of 13)	10	105224705	105328605	103901	1	gene:ENSBGRG00000026597	ENSBGRT00000049260	27497
chr10	105252214	105252628	415	*	Intron (ENSBGRT00000049260/gene:ENSBGRG00000026597, intron 2 of 13)	10	105224705	105328605	103901	1	gene:ENSBGRG00000026597	ENSBGRT00000049260	27509
chr10	10527040	10527560	521	*	Distal Intergenic	10	10411916	10413397	1482	1	gene:ENSBGRG00000023613	ENSBGRT00000043605	115124
chr10	10527064	10527551	488	*	Distal Intergenic	10	10411916	10413397	1482	1	gene:ENSBGRG00000023613	ENSBGRT00000043605	115148
chr10	105272502	105272823	322	*	Intron (ENSBGRT00000049260/gene:ENSBGRG00000026597, intron 3 of 13)	10	105224705	105328605	103901	1	gene:ENSBGRG00000026597	ENSBGRT00000049260	47797
chr10	105272956	105273665	710	*	Intron (ENSBGRT00000049260/gene:ENSBGRG00000026597, intron 3 of 13)	10	105224705	105328605	103901	1	gene:ENSBGRG00000026597	ENSBGRT00000049260	48251
chr10	105284064	105284476	413	*	Intron (ENSBGRT00000049260/gene:ENSBGRG00000026597, intron 3 of 13)	10	105224705	105328605	103901	1	gene:ENSBGRG00000026597	ENSBGRT00000049260	59359
chr10	105321500	105321766	267	*	Intron (ENSBGRT00000049260/gene:ENSBGRG00000026597, intron 8 of 13)	10	105346005	105353852	7848	2	gene:ENSBGRG00000026599	ENSBGRT00000049265	32086
chr10	105340264	105340507	244	*	Distal Intergenic	10	105346005	105353852	7848	2	gene:ENSBGRG00000026599	ENSBGRT00000049265	13345
chr10	105359482	105360662	1181	*	Promoter (<=1kb)	10	105359876	105406396	46521	1	gene:ENSBGRG00000026600	ENSBGRT00000049270	0
chr10	105359482	105360797	1316	*	Promoter (<=1kb)	10	105359876	105406396	46521	1	gene:ENSBGRG00000026600	ENSBGRT00000049270	0
chr10	105359520	105360797	1278	*	Promoter (<=1kb)	10	105359876	105406396	46521	1	gene:ENSBGRG00000026600	ENSBGRT00000049270	0
chr10	105454877	105456143	1267	*	Distal Intergenic	10	105471707	105577847	106141	1	gene:ENSBGRG00000026603	ENSBGRT00000049279	-15564
chr10	105455023	105456027	1005	*	Distal Intergenic	10	105471707	105577847	106141	1	gene:ENSBGRG00000026603	ENSBGRT00000049279	-15680
chr10	105470785	105470942	158	*	Promoter (<=1kb)	10	105471707	105577847	106141	1	gene:ENSBGRG00000026603	ENSBGRT00000049279	-765
chr10	1055178	1055894	717	*	Intron (ENSBGRT00000033399/gene:ENSBGRG00000018178, intron 2 of 7)	10	748069	1224887	476819	2	gene:ENSBGRG00000018178	ENSBGRT00000033399	168993
chr10	105521641	105522780	1140	*	Promoter (<=1kb)	10	105521537	105521598	62	2	gene:ENSBGRG00000026613	ENSBGRT00000049300	-43
chr10	105521641	105522956	1316	*	Promoter (<=1kb)	10	105521537	105521598	62	2	gene:ENSBGRG00000026613	ENSBGRT00000049300	-43
chr10	105521680	105522956	1277	*	Promoter (<=1kb)	10	105521537	105521598	62	2	gene:ENSBGRG00000026613	ENSBGRT00000049300	-82
chr10	105525883	105526770	888	*	Intron (ENSBGRT00000049279/gene:ENSBGRG00000026603, intron 2 of 12)	10	105521537	105521598	62	2	gene:ENSBGRG00000026613	ENSBGRT00000049300	-4285
chr10	105525958	105526607	650	*	Intron (ENSBGRT00000049279/gene:ENSBGRG00000026603, intron 2 of 12)	10	105521537	105521598	62	2	gene:ENSBGRG00000026613	ENSBGRT00000049300	-4360
chr10	105535768	105536293	526	*	Intron (ENSBGRT00000049279/gene:ENSBGRG00000026603, intron 2 of 12)	10	105521537	105521598	62	2	gene:ENSBGRG00000026613	ENSBGRT00000049300	-14170
chr10	105535814	105536248	435	*	Intron (ENSBGRT00000049279/gene:ENSBGRG00000026603, intron 2 of 12)	10	105521537	105521598	62	2	gene:ENSBGRG00000026613	ENSBGRT00000049300	-14216
chr10	105551803	105552861	1059	*	Intron (ENSBGRT00000049279/gene:ENSBGRG00000026603, intron 3 of 12)	10	105521537	105521598	62	2	gene:ENSBGRG00000026613	ENSBGRT00000049300	-30205
chr10	105552162	105552847	686	*	Intron (ENSBGRT00000049279/gene:ENSBGRG00000026603, intron 3 of 12)	10	105521537	105521598	62	2	gene:ENSBGRG00000026613	ENSBGRT00000049300	-30564
chr10	105574697	105575201	505	*	Exon (ENSBGRT00000049279/gene:ENSBGRG00000026603, exon 10 of 13)	10	105521537	105521598	62	2	gene:ENSBGRG00000026613	ENSBGRT00000049300	-53099
chr10	10557977	10558500	524	*	Distal Intergenic	10	10676788	10678431	1644	2	gene:ENSBGRG00000023630	ENSBGRT00000043633	119931
chr10	105580253	105580701	449	*	Intron (ENSBGRT00000049308/gene:ENSBGRG00000026617, intron 13 of 13)	10	105521537	105521598	62	2	gene:ENSBGRG00000026613	ENSBGRT00000049300	-58655
chr10	105598988	105599262	275	*	Intron (ENSBGRT00000049308/gene:ENSBGRG00000026617, intron 8 of 13)	10	105578570	105671252	92683	2	gene:ENSBGRG00000026617	ENSBGRT00000049308	71990
chr10	105598988	105599658	671	*	Intron (ENSBGRT00000049308/gene:ENSBGRG00000026617, intron 8 of 13)	10	105578570	105671252	92683	2	gene:ENSBGRG00000026617	ENSBGRT00000049308	71594
chr10	105599006	105599698	693	*	Intron (ENSBGRT00000049308/gene:ENSBGRG00000026617, intron 8 of 13)	10	105578570	105671252	92683	2	gene:ENSBGRG00000026617	ENSBGRT00000049308	71554
chr10	105620169	105620414	246	*	Intron (ENSBGRT00000049308/gene:ENSBGRG00000026617, intron 3 of 13)	10	105578570	105671252	92683	2	gene:ENSBGRG00000026617	ENSBGRT00000049308	50838
chr10	105620631	105621072	442	*	Intron (ENSBGRT00000049308/gene:ENSBGRG00000026617, intron 3 of 13)	10	105578570	105671252	92683	2	gene:ENSBGRG00000026617	ENSBGRT00000049308	50180
chr10	105620631	105621282	652	*	Intron (ENSBGRT00000049308/gene:ENSBGRG00000026617, intron 3 of 13)	10	105578570	105671252	92683	2	gene:ENSBGRG00000026617	ENSBGRT00000049308	49970
chr10	105620680	105621282	603	*	Intron (ENSBGRT00000049308/gene:ENSBGRG00000026617, intron 3 of 13)	10	105578570	105671252	92683	2	gene:ENSBGRG00000026617	ENSBGRT00000049308	49970
chr10	105670574	105671200	627	*	5' UTR	10	105578570	105671252	92683	2	gene:ENSBGRG00000026617	ENSBGRT00000049308	52
chr10	105670574	105671238	665	*	5' UTR	10	105578570	105671252	92683	2	gene:ENSBGRG00000026617	ENSBGRT00000049308	14
chr10	105670582	105671238	657	*	5' UTR	10	105578570	105671252	92683	2	gene:ENSBGRG00000026617	ENSBGRT00000049308	14
chr10	105690202	105691324	1123	*	5' UTR	10	105690103	105699596	9494	1	gene:ENSBGRG00000026623	ENSBGRT00000049336	99
chr10	105690389	105691299	911	*	5' UTR	10	105690103	105699596	9494	1	gene:ENSBGRG00000026623	ENSBGRT00000049336	286
chr10	105715772	105716176	405	*	Exon (ENSBGRT00000049360/gene:ENSBGRG00000026630, exon 9 of 17)	10	105694521	105699596	5076	1	gene:ENSBGRG00000026623	ENSBGRT00000049337	21251
chr10	105742881	105743781	901	*	Promoter (2-3kb)	10	105715383	105740484	25102	2	gene:ENSBGRG00000026630	ENSBGRT00000049368	-2397
chr10	105743480	105743688	209	*	Promoter (2-3kb)	10	105715383	105740484	25102	2	gene:ENSBGRG00000026630	ENSBGRT00000049368	-2996
chr10	105746237	105747111	875	*	Intron (ENSBGRT00000049357/gene:ENSBGRG00000026630, intron 1 of 15)	10	105715383	105740484	25102	2	gene:ENSBGRG00000026630	ENSBGRT00000049368	-5753
chr10	105746331	105747096	766	*	Intron (ENSBGRT00000049357/gene:ENSBGRG00000026630, intron 1 of 15)	10	105715383	105740484	25102	2	gene:ENSBGRG00000026630	ENSBGRT00000049368	-5847
chr10	105754316	105755341	1026	*	Intron (ENSBGRT00000049357/gene:ENSBGRG00000026630, intron 1 of 15)	10	105715383	105740484	25102	2	gene:ENSBGRG00000026630	ENSBGRT00000049368	-13832
chr10	105754316	105755364	1049	*	Intron (ENSBGRT00000049357/gene:ENSBGRG00000026630, intron 1 of 15)	10	105715383	105740484	25102	2	gene:ENSBGRG00000026630	ENSBGRT00000049368	-13832
chr10	105754376	105755364	989	*	Intron (ENSBGRT00000049357/gene:ENSBGRG00000026630, intron 1 of 15)	10	105715383	105740484	25102	2	gene:ENSBGRG00000026630	ENSBGRT00000049368	-13892
chr10	105766111	105766403	293	*	Intron (ENSBGRT00000049357/gene:ENSBGRG00000026630, intron 1 of 15)	10	105705075	105773016	67942	2	gene:ENSBGRG00000026630	ENSBGRT00000049357	6613
chr10	105766111	105766458	348	*	Intron (ENSBGRT00000049357/gene:ENSBGRG00000026630, intron 1 of 15)	10	105705075	105773016	67942	2	gene:ENSBGRG00000026630	ENSBGRT00000049357	6558
chr10	105766208	105766458	251	*	Intron (ENSBGRT00000049357/gene:ENSBGRG00000026630, intron 1 of 15)	10	105705075	105773016	67942	2	gene:ENSBGRG00000026630	ENSBGRT00000049357	6558
chr10	105772681	105773182	502	*	Promoter (<=1kb)	10	105705075	105773016	67942	2	gene:ENSBGRG00000026630	ENSBGRT00000049357	0
chr10	105794420	105795213	794	*	Downstream (<1kb)	10	105705075	105773016	67942	2	gene:ENSBGRG00000026630	ENSBGRT00000049357	-21404
chr10	105794420	105795225	806	*	3' UTR	10	105705075	105773016	67942	2	gene:ENSBGRG00000026630	ENSBGRT00000049357	-21404
chr10	105794426	105795225	800	*	3' UTR	10	105705075	105773016	67942	2	gene:ENSBGRG00000026630	ENSBGRT00000049357	-21410
chr10	105813756	105814438	683	*	Exon (ENSBGRT00000049381/gene:ENSBGRG00000026640, exon 8 of 16)	10	105705075	105773016	67942	2	gene:ENSBGRG00000026630	ENSBGRT00000049357	-40740
chr10	105813756	105814471	716	*	Exon (ENSBGRT00000049381/gene:ENSBGRG00000026640, exon 8 of 16)	10	105705075	105773016	67942	2	gene:ENSBGRG00000026630	ENSBGRT00000049357	-40740
chr10	105813814	105814471	658	*	Intron (ENSBGRT00000049381/gene:ENSBGRG00000026640, intron 7 of 15)	10	105705075	105773016	67942	2	gene:ENSBGRG00000026630	ENSBGRT00000049357	-40798
chr10	105831985	105832528	544	*	Intron (ENSBGRT00000049381/gene:ENSBGRG00000026640, intron 4 of 15)	10	105705075	105773016	67942	2	gene:ENSBGRG00000026630	ENSBGRT00000049357	-58969
chr10	105831985	105833002	1018	*	Intron (ENSBGRT00000049381/gene:ENSBGRG00000026640, intron 4 of 15)	10	105705075	105773016	67942	2	gene:ENSBGRG00000026630	ENSBGRT00000049357	-58969
chr10	105832067	105832921	855	*	Intron (ENSBGRT00000049381/gene:ENSBGRG00000026640, intron 4 of 15)	10	105705075	105773016	67942	2	gene:ENSBGRG00000026630	ENSBGRT00000049357	-59051
chr10	105833095	105833593	499	*	Exon (ENSBGRT00000049381/gene:ENSBGRG00000026640, exon 4 of 16)	10	105705075	105773016	67942	2	gene:ENSBGRG00000026630	ENSBGRT00000049357	-60079
chr10	105838996	105839410	415	*	Intron (ENSBGRT00000049381/gene:ENSBGRG00000026640, intron 3 of 15)	10	105705075	105773016	67942	2	gene:ENSBGRG00000026630	ENSBGRT00000049357	-65980
chr10	105839006	105839327	322	*	Intron (ENSBGRT00000049381/gene:ENSBGRG00000026640, intron 3 of 15)	10	105705075	105773016	67942	2	gene:ENSBGRG00000026630	ENSBGRT00000049357	-65990
chr10	105855442	105856520	1079	*	Intron (ENSBGRT00000049381/gene:ENSBGRG00000026640, intron 3 of 15)	10	105705075	105773016	67942	2	gene:ENSBGRG00000026630	ENSBGRT00000049357	-82426
chr10	105855498	105856489	992	*	Intron (ENSBGRT00000049381/gene:ENSBGRG00000026640, intron 3 of 15)	10	105705075	105773016	67942	2	gene:ENSBGRG00000026630	ENSBGRT00000049357	-82482
chr10	105865675	105866196	522	*	Intron (ENSBGRT00000049381/gene:ENSBGRG00000026640, intron 2 of 15)	10	105795215	105949955	154741	2	gene:ENSBGRG00000026640	ENSBGRT00000049381	83759
chr10	105871782	105872012	231	*	Intron (ENSBGRT00000049381/gene:ENSBGRG00000026640, intron 1 of 15)	10	105795215	105949955	154741	2	gene:ENSBGRG00000026640	ENSBGRT00000049381	77943
chr10	105874048	105874467	420	*	Intron (ENSBGRT00000049381/gene:ENSBGRG00000026640, intron 1 of 15)	10	105795215	105949955	154741	2	gene:ENSBGRG00000026640	ENSBGRT00000049381	75488
chr10	105906667	105907264	598	*	Intron (ENSBGRT00000049381/gene:ENSBGRG00000026640, intron 1 of 15)	10	105795215	105949955	154741	2	gene:ENSBGRG00000026640	ENSBGRT00000049381	42691
chr10	105906667	105907305	639	*	Intron (ENSBGRT00000049381/gene:ENSBGRG00000026640, intron 1 of 15)	10	105795215	105949955	154741	2	gene:ENSBGRG00000026640	ENSBGRT00000049381	42650
chr10	105906928	105907305	378	*	Intron (ENSBGRT00000049381/gene:ENSBGRG00000026640, intron 1 of 15)	10	105795215	105949955	154741	2	gene:ENSBGRG00000026640	ENSBGRT00000049381	42650
chr10	105915387	105915849	463	*	Intron (ENSBGRT00000049381/gene:ENSBGRG00000026640, intron 1 of 15)	10	105795215	105949955	154741	2	gene:ENSBGRG00000026640	ENSBGRT00000049381	34106
chr10	105917230	105917559	330	*	Intron (ENSBGRT00000049381/gene:ENSBGRG00000026640, intron 1 of 15)	10	105795215	105949955	154741	2	gene:ENSBGRG00000026640	ENSBGRT00000049381	32396
chr10	105927678	105928071	394	*	Intron (ENSBGRT00000049381/gene:ENSBGRG00000026640, intron 1 of 15)	10	105795215	105949955	154741	2	gene:ENSBGRG00000026640	ENSBGRT00000049381	21884
chr10	105936584	105937387	804	*	Intron (ENSBGRT00000049381/gene:ENSBGRG00000026640, intron 1 of 15)	10	105795215	105949955	154741	2	gene:ENSBGRG00000026640	ENSBGRT00000049381	12568
chr10	105936610	105937376	767	*	Intron (ENSBGRT00000049381/gene:ENSBGRG00000026640, intron 1 of 15)	10	105795215	105949955	154741	2	gene:ENSBGRG00000026640	ENSBGRT00000049381	12579
chr10	105952068	105953071	1004	*	Promoter (2-3kb)	10	105796579	105949955	153377	2	gene:ENSBGRG00000026640	ENSBGRT00000049383	-2113
chr10	105952068	105953148	1081	*	Promoter (2-3kb)	10	105796579	105949955	153377	2	gene:ENSBGRG00000026640	ENSBGRT00000049383	-2113
chr10	105952205	105953148	944	*	Promoter (2-3kb)	10	105796579	105949955	153377	2	gene:ENSBGRG00000026640	ENSBGRT00000049383	-2250
chr10	105962496	105962752	257	*	Distal Intergenic	10	105796579	105949955	153377	2	gene:ENSBGRG00000026640	ENSBGRT00000049383	-12541
chr10	105972298	105972606	309	*	Distal Intergenic	10	105796579	105949955	153377	2	gene:ENSBGRG00000026640	ENSBGRT00000049383	-22343
chr10	105980929	105982008	1080	*	Distal Intergenic	10	105796579	105949955	153377	2	gene:ENSBGRG00000026640	ENSBGRT00000049383	-30974
chr10	105987112	105987508	397	*	Distal Intergenic	10	105796579	105949955	153377	2	gene:ENSBGRG00000026640	ENSBGRT00000049383	-37157
chr10	105987844	105988182	339	*	Distal Intergenic	10	105796579	105949955	153377	2	gene:ENSBGRG00000026640	ENSBGRT00000049383	-37889
chr10	105987844	105988350	507	*	Distal Intergenic	10	105796579	105949955	153377	2	gene:ENSBGRG00000026640	ENSBGRT00000049383	-37889
chr10	105987922	105988350	429	*	Distal Intergenic	10	105796579	105949955	153377	2	gene:ENSBGRG00000026640	ENSBGRT00000049383	-37967
chr10	105998187	105998525	339	*	Distal Intergenic	10	105796579	105949955	153377	2	gene:ENSBGRG00000026640	ENSBGRT00000049383	-48232
chr10	106020144	106020844	701	*	Distal Intergenic	10	106058972	106074880	15909	2	gene:ENSBGRG00000026645	ENSBGRT00000049386	54036
chr10	106020144	106021999	1856	*	Distal Intergenic	10	106058972	106074880	15909	2	gene:ENSBGRG00000026645	ENSBGRT00000049386	52881
chr10	106020161	106021929	1769	*	Distal Intergenic	10	106058972	106074880	15909	2	gene:ENSBGRG00000026645	ENSBGRT00000049386	52951
chr10	106021036	106021999	964	*	Distal Intergenic	10	106058972	106074880	15909	2	gene:ENSBGRG00000026645	ENSBGRT00000049386	52881
chr10	106034234	106034469	236	*	Distal Intergenic	10	106058972	106074880	15909	2	gene:ENSBGRG00000026645	ENSBGRT00000049386	40411
chr10	106073928	106075156	1229	*	Promoter (<=1kb)	10	106058972	106074880	15909	2	gene:ENSBGRG00000026645	ENSBGRT00000049386	0
chr10	106074008	106075111	1104	*	Promoter (<=1kb)	10	106058972	106074880	15909	2	gene:ENSBGRG00000026645	ENSBGRT00000049386	0
chr10	106146111	106147322	1212	*	Exon (ENSBGRT00000049450/gene:ENSBGRG00000026679, exon 27 of 27)	10	106090275	106135597	45323	1	gene:ENSBGRG00000026663	ENSBGRT00000049444	55836
chr10	106211021	106211719	699	*	Intron (ENSBGRT00000049450/gene:ENSBGRG00000026679, intron 2 of 26)	10	106146429	106268784	122356	2	gene:ENSBGRG00000026679	ENSBGRT00000049450	57065
chr10	106211085	106211699	615	*	Intron (ENSBGRT00000049450/gene:ENSBGRG00000026679, intron 2 of 26)	10	106146429	106268784	122356	2	gene:ENSBGRG00000026679	ENSBGRT00000049450	57085
chr10	106237373	106238581	1209	*	Intron (ENSBGRT00000049450/gene:ENSBGRG00000026679, intron 1 of 26)	10	106146429	106268784	122356	2	gene:ENSBGRG00000026679	ENSBGRT00000049450	30203
chr10	106252413	106252703	291	*	Intron (ENSBGRT00000049450/gene:ENSBGRG00000026679, intron 1 of 26)	10	106146429	106268784	122356	2	gene:ENSBGRG00000026679	ENSBGRT00000049450	16081
chr10	106268194	106269625	1432	*	Promoter (<=1kb)	10	106146429	106268784	122356	2	gene:ENSBGRG00000026679	ENSBGRT00000049450	0
chr10	10626828	10627222	395	*	Distal Intergenic	10	10676788	10678431	1644	2	gene:ENSBGRG00000023630	ENSBGRT00000043633	51209
chr10	10626828	10627235	408	*	Distal Intergenic	10	10676788	10678431	1644	2	gene:ENSBGRG00000023630	ENSBGRT00000043633	51196
chr10	10626830	10627235	406	*	Distal Intergenic	10	10676788	10678431	1644	2	gene:ENSBGRG00000023630	ENSBGRT00000043633	51196
chr10	106268564	106268996	433	*	Promoter (<=1kb)	10	106146429	106268784	122356	2	gene:ENSBGRG00000026679	ENSBGRT00000049450	0
chr10	106303917	106304259	343	*	Downstream (2-3kb)	10	106318450	106319607	1158	1	gene:ENSBGRG00000026695	ENSBGRT00000049487	-14191
chr10	106303917	106304277	361	*	Downstream (2-3kb)	10	106318450	106319607	1158	1	gene:ENSBGRG00000026695	ENSBGRT00000049487	-14173
chr10	106303948	106304277	330	*	Downstream (2-3kb)	10	106318450	106319607	1158	1	gene:ENSBGRG00000026695	ENSBGRT00000049487	-14173
chr10	106315492	106315671	180	*	Promoter (2-3kb)	10	106318450	106319607	1158	1	gene:ENSBGRG00000026695	ENSBGRT00000049487	-2779
chr10	106322856	106323312	457	*	Intron (ENSBGRT00000049464/gene:ENSBGRG00000026688, intron 14 of 19)	10	106318450	106319607	1158	1	gene:ENSBGRG00000026695	ENSBGRT00000049487	4406
chr10	106322856	106323420	565	*	Intron (ENSBGRT00000049464/gene:ENSBGRG00000026688, intron 14 of 19)	10	106318450	106319607	1158	1	gene:ENSBGRG00000026695	ENSBGRT00000049487	4406
chr10	106322992	106323420	429	*	Intron (ENSBGRT00000049464/gene:ENSBGRG00000026688, intron 14 of 19)	10	106318450	106319607	1158	1	gene:ENSBGRG00000026695	ENSBGRT00000049487	4542
chr10	106333100	106333885	786	*	Intron (ENSBGRT00000049464/gene:ENSBGRG00000026688, intron 11 of 19)	10	106318450	106319607	1158	1	gene:ENSBGRG00000026695	ENSBGRT00000049487	14650
chr10	106337086	106337498	413	*	Intron (ENSBGRT00000049464/gene:ENSBGRG00000026688, intron 11 of 19)	10	106318450	106319607	1158	1	gene:ENSBGRG00000026695	ENSBGRT00000049487	18636
chr10	10634002	10634151	150	*	Distal Intergenic	10	10676788	10678431	1644	2	gene:ENSBGRG00000023630	ENSBGRT00000043633	44280
chr10	106364868	106365413	546	*	Intron (ENSBGRT00000049464/gene:ENSBGRG00000026688, intron 4 of 19)	10	106307247	106408013	100767	2	gene:ENSBGRG00000026688	ENSBGRT00000049464	42600
chr10	106364989	106365384	396	*	Intron (ENSBGRT00000049464/gene:ENSBGRG00000026688, intron 4 of 19)	10	106307247	106408013	100767	2	gene:ENSBGRG00000026688	ENSBGRT00000049464	42629
chr10	106373543	106373805	263	*	Intron (ENSBGRT00000049464/gene:ENSBGRG00000026688, intron 2 of 19)	10	106307247	106408013	100767	2	gene:ENSBGRG00000026688	ENSBGRT00000049464	34208
chr10	106384491	106384712	222	*	Intron (ENSBGRT00000049464/gene:ENSBGRG00000026688, intron 2 of 19)	10	106307247	106408013	100767	2	gene:ENSBGRG00000026688	ENSBGRT00000049464	23301
chr10	106384491	106384714	224	*	Intron (ENSBGRT00000049464/gene:ENSBGRG00000026688, intron 2 of 19)	10	106307247	106408013	100767	2	gene:ENSBGRG00000026688	ENSBGRT00000049464	23299
chr10	106384510	106384714	205	*	Intron (ENSBGRT00000049464/gene:ENSBGRG00000026688, intron 2 of 19)	10	106307247	106408013	100767	2	gene:ENSBGRG00000026688	ENSBGRT00000049464	23299
chr10	106393055	106393517	463	*	Intron (ENSBGRT00000049464/gene:ENSBGRG00000026688, intron 2 of 19)	10	106307247	106408013	100767	2	gene:ENSBGRG00000026688	ENSBGRT00000049464	14496
chr10	106393086	106393503	418	*	Intron (ENSBGRT00000049464/gene:ENSBGRG00000026688, intron 2 of 19)	10	106307247	106408013	100767	2	gene:ENSBGRG00000026688	ENSBGRT00000049464	14510
chr10	106406335	106407219	885	*	Intron (ENSBGRT00000049464/gene:ENSBGRG00000026688, intron 2 of 19)	10	106307247	106408013	100767	2	gene:ENSBGRG00000026688	ENSBGRT00000049464	794
chr10	106407895	106408619	725	*	Promoter (<=1kb)	10	106307247	106408013	100767	2	gene:ENSBGRG00000026688	ENSBGRT00000049464	0
chr10	106407895	106408633	739	*	Promoter (<=1kb)	10	106307247	106408013	100767	2	gene:ENSBGRG00000026688	ENSBGRT00000049464	0
chr10	106407909	106408633	725	*	Promoter (<=1kb)	10	106307247	106408013	100767	2	gene:ENSBGRG00000026688	ENSBGRT00000049464	0
chr10	106411435	106411915	481	*	Distal Intergenic	10	106309587	106408013	98427	2	gene:ENSBGRG00000026688	ENSBGRT00000049479	-3422
chr10	106411435	106412013	579	*	Distal Intergenic	10	106309587	106408013	98427	2	gene:ENSBGRG00000026688	ENSBGRT00000049479	-3422
chr10	106411660	106412013	354	*	Distal Intergenic	10	106309587	106408013	98427	2	gene:ENSBGRG00000026688	ENSBGRT00000049479	-3647
chr10	106413516	106413912	397	*	Distal Intergenic	10	106309587	106408013	98427	2	gene:ENSBGRG00000026688	ENSBGRT00000049479	-5503
chr10	106473127	106473358	232	*	Distal Intergenic	10	106309587	106408013	98427	2	gene:ENSBGRG00000026688	ENSBGRT00000049479	-65114
chr10	106498399	106498678	280	*	Distal Intergenic	10	106309587	106408013	98427	2	gene:ENSBGRG00000026688	ENSBGRT00000049479	-90386
chr10	106511147	106511431	285	*	Distal Intergenic	10	106309587	106408013	98427	2	gene:ENSBGRG00000026688	ENSBGRT00000049479	-103134
chr10	106548280	106548571	292	*	Intron (ENSBGRT00000049490/gene:ENSBGRG00000026696, intron 8 of 8)	10	106309587	106408013	98427	2	gene:ENSBGRG00000026688	ENSBGRT00000049479	-140267
chr10	106548280	106549011	732	*	Intron (ENSBGRT00000049490/gene:ENSBGRG00000026696, intron 8 of 8)	10	106309587	106408013	98427	2	gene:ENSBGRG00000026688	ENSBGRT00000049479	-140267
chr10	106548296	106549011	716	*	Intron (ENSBGRT00000049490/gene:ENSBGRG00000026696, intron 8 of 8)	10	106309587	106408013	98427	2	gene:ENSBGRG00000026688	ENSBGRT00000049479	-140283
chr10	106548733	106548996	264	*	Intron (ENSBGRT00000049490/gene:ENSBGRG00000026696, intron 8 of 8)	10	106309587	106408013	98427	2	gene:ENSBGRG00000026688	ENSBGRT00000049479	-140720
chr10	106579292	106579839	548	*	Intron (ENSBGRT00000049490/gene:ENSBGRG00000026696, intron 5 of 8)	10	106309587	106408013	98427	2	gene:ENSBGRG00000026688	ENSBGRT00000049479	-171279
chr10	106579292	106579851	560	*	Intron (ENSBGRT00000049490/gene:ENSBGRG00000026696, intron 5 of 8)	10	106309587	106408013	98427	2	gene:ENSBGRG00000026688	ENSBGRT00000049479	-171279
chr10	106579345	106579851	507	*	Intron (ENSBGRT00000049490/gene:ENSBGRG00000026696, intron 5 of 8)	10	106309587	106408013	98427	2	gene:ENSBGRG00000026688	ENSBGRT00000049479	-171332
chr10	106592894	106593130	237	*	Intron (ENSBGRT00000049490/gene:ENSBGRG00000026696, intron 3 of 8)	10	106309587	106408013	98427	2	gene:ENSBGRG00000026688	ENSBGRT00000049479	-184881
chr10	106592967	106593125	159	*	Intron (ENSBGRT00000049490/gene:ENSBGRG00000026696, intron 3 of 8)	10	106309587	106408013	98427	2	gene:ENSBGRG00000026688	ENSBGRT00000049479	-184954
chr10	106628818	106629317	500	*	Exon (ENSBGRT00000049490/gene:ENSBGRG00000026696, exon 3 of 9)	10	106309587	106408013	98427	2	gene:ENSBGRG00000026688	ENSBGRT00000049479	-220805
chr10	106653336	106653979	644	*	Intron (ENSBGRT00000049490/gene:ENSBGRG00000026696, intron 2 of 8)	10	106541120	106875700	334581	2	gene:ENSBGRG00000026696	ENSBGRT00000049490	221721
chr10	106709399	106710253	855	*	Intron (ENSBGRT00000049490/gene:ENSBGRG00000026696, intron 1 of 8)	10	106541120	106875700	334581	2	gene:ENSBGRG00000026696	ENSBGRT00000049490	165447
chr10	106709399	106710255	857	*	Intron (ENSBGRT00000049490/gene:ENSBGRG00000026696, intron 1 of 8)	10	106541120	106875700	334581	2	gene:ENSBGRG00000026696	ENSBGRT00000049490	165445
chr10	106709709	106710255	547	*	Intron (ENSBGRT00000049490/gene:ENSBGRG00000026696, intron 1 of 8)	10	106541120	106875700	334581	2	gene:ENSBGRG00000026696	ENSBGRT00000049490	165445
chr10	106726329	106726641	313	*	Intron (ENSBGRT00000049490/gene:ENSBGRG00000026696, intron 1 of 8)	10	106541120	106875700	334581	2	gene:ENSBGRG00000026696	ENSBGRT00000049490	149059
chr10	106726329	106726741	413	*	Intron (ENSBGRT00000049490/gene:ENSBGRG00000026696, intron 1 of 8)	10	106541120	106875700	334581	2	gene:ENSBGRG00000026696	ENSBGRT00000049490	148959
chr10	106726396	106726741	346	*	Intron (ENSBGRT00000049490/gene:ENSBGRG00000026696, intron 1 of 8)	10	106541120	106875700	334581	2	gene:ENSBGRG00000026696	ENSBGRT00000049490	148959
chr10	106761062	106761640	579	*	Intron (ENSBGRT00000049490/gene:ENSBGRG00000026696, intron 1 of 8)	10	106541120	106875700	334581	2	gene:ENSBGRG00000026696	ENSBGRT00000049490	114060
chr10	106779292	106779864	573	*	Intron (ENSBGRT00000049490/gene:ENSBGRG00000026696, intron 1 of 8)	10	106541120	106875700	334581	2	gene:ENSBGRG00000026696	ENSBGRT00000049490	95836
chr10	106779292	106779873	582	*	Intron (ENSBGRT00000049490/gene:ENSBGRG00000026696, intron 1 of 8)	10	106541120	106875700	334581	2	gene:ENSBGRG00000026696	ENSBGRT00000049490	95827
chr10	106779397	106779873	477	*	Intron (ENSBGRT00000049490/gene:ENSBGRG00000026696, intron 1 of 8)	10	106541120	106875700	334581	2	gene:ENSBGRG00000026696	ENSBGRT00000049490	95827
chr10	106802095	106803282	1188	*	Intron (ENSBGRT00000049490/gene:ENSBGRG00000026696, intron 1 of 8)	10	106541120	106875700	334581	2	gene:ENSBGRG00000026696	ENSBGRT00000049490	72418
chr10	106802132	106802795	664	*	Intron (ENSBGRT00000049490/gene:ENSBGRG00000026696, intron 1 of 8)	10	106541120	106875700	334581	2	gene:ENSBGRG00000026696	ENSBGRT00000049490	72905
chr10	106803495	106804045	551	*	Intron (ENSBGRT00000049490/gene:ENSBGRG00000026696, intron 1 of 8)	10	106541120	106875700	334581	2	gene:ENSBGRG00000026696	ENSBGRT00000049490	71655
chr10	106820630	106821236	607	*	Intron (ENSBGRT00000049490/gene:ENSBGRG00000026696, intron 1 of 8)	10	106541120	106875700	334581	2	gene:ENSBGRG00000026696	ENSBGRT00000049490	54464
chr10	106838132	106838598	467	*	Intron (ENSBGRT00000049490/gene:ENSBGRG00000026696, intron 1 of 8)	10	106541120	106875700	334581	2	gene:ENSBGRG00000026696	ENSBGRT00000049490	37102
chr10	10684199	10684761	563	*	Distal Intergenic	10	10676788	10678431	1644	2	gene:ENSBGRG00000023630	ENSBGRT00000043633	-5768
chr10	10684206	10684546	341	*	Distal Intergenic	10	10676788	10678431	1644	2	gene:ENSBGRG00000023630	ENSBGRT00000043633	-5775
chr10	106863634	106864315	682	*	Intron (ENSBGRT00000049490/gene:ENSBGRG00000026696, intron 1 of 8)	10	106541120	106875700	334581	2	gene:ENSBGRG00000026696	ENSBGRT00000049490	11385
chr10	106863634	106864349	716	*	Intron (ENSBGRT00000049490/gene:ENSBGRG00000026696, intron 1 of 8)	10	106541120	106875700	334581	2	gene:ENSBGRG00000026696	ENSBGRT00000049490	11351
chr10	106863658	106864349	692	*	Intron (ENSBGRT00000049490/gene:ENSBGRG00000026696, intron 1 of 8)	10	106541120	106875700	334581	2	gene:ENSBGRG00000026696	ENSBGRT00000049490	11351
chr10	106874947	106875139	193	*	5' UTR	10	106541120	106875700	334581	2	gene:ENSBGRG00000026696	ENSBGRT00000049490	561
chr10	106875641	106877228	1588	*	Promoter (<=1kb)	10	106541120	106875700	334581	2	gene:ENSBGRG00000026696	ENSBGRT00000049490	0
chr10	106875641	106877315	1675	*	Promoter (<=1kb)	10	106541120	106875700	334581	2	gene:ENSBGRG00000026696	ENSBGRT00000049490	0
chr10	106875747	106877315	1569	*	Promoter (<=1kb)	10	106541120	106875700	334581	2	gene:ENSBGRG00000026696	ENSBGRT00000049490	-47
chr10	106902815	106904186	1372	*	Distal Intergenic	10	106927208	106937103	9896	1	gene:ENSBGRG00000026701	ENSBGRT00000049507	-23022
chr10	106903001	106904186	1186	*	Distal Intergenic	10	106927208	106937103	9896	1	gene:ENSBGRG00000026701	ENSBGRT00000049507	-23022
chr10	106903222	106904155	934	*	Distal Intergenic	10	106927208	106937103	9896	1	gene:ENSBGRG00000026701	ENSBGRT00000049507	-23053
chr10	106904841	106905138	298	*	Distal Intergenic	10	106927208	106937103	9896	1	gene:ENSBGRG00000026701	ENSBGRT00000049507	-22070
chr10	10690912	10691743	832	*	Distal Intergenic	10	10676788	10678431	1644	2	gene:ENSBGRG00000023630	ENSBGRT00000043633	-12481
chr10	10691064	10691667	604	*	Distal Intergenic	10	10676788	10678431	1644	2	gene:ENSBGRG00000023630	ENSBGRT00000043633	-12633
chr10	106912023	106912500	478	*	Distal Intergenic	10	106927208	106937103	9896	1	gene:ENSBGRG00000026701	ENSBGRT00000049507	-14708
chr10	106912023	106912507	485	*	Distal Intergenic	10	106927208	106937103	9896	1	gene:ENSBGRG00000026701	ENSBGRT00000049507	-14701
chr10	106912061	106912507	447	*	Distal Intergenic	10	106927208	106937103	9896	1	gene:ENSBGRG00000026701	ENSBGRT00000049507	-14701
chr10	106927163	106928090	928	*	Promoter (<=1kb)	10	106927208	106937103	9896	1	gene:ENSBGRG00000026701	ENSBGRT00000049507	0
chr10	106927166	106928090	925	*	Promoter (<=1kb)	10	106927208	106937103	9896	1	gene:ENSBGRG00000026701	ENSBGRT00000049507	0
chr10	106941717	106942223	507	*	Intron (ENSBGRT00000049503/gene:ENSBGRG00000026701, intron 3 of 3)	10	106927816	106972135	44320	1	gene:ENSBGRG00000026701	ENSBGRT00000049508	13901
chr10	106941717	106942352	636	*	Intron (ENSBGRT00000049503/gene:ENSBGRG00000026701, intron 3 of 3)	10	106927816	106972135	44320	1	gene:ENSBGRG00000026701	ENSBGRT00000049508	13901
chr10	106941796	106942352	557	*	Intron (ENSBGRT00000049503/gene:ENSBGRG00000026701, intron 3 of 3)	10	106927816	106972135	44320	1	gene:ENSBGRG00000026701	ENSBGRT00000049508	13980
chr10	106947673	106948395	723	*	Intron (ENSBGRT00000049499/gene:ENSBGRG00000026701, intron 2 of 2)	10	106927816	106972135	44320	1	gene:ENSBGRG00000026701	ENSBGRT00000049508	19857
chr10	106956665	106957726	1062	*	Intron (ENSBGRT00000049499/gene:ENSBGRG00000026701, intron 2 of 2)	10	106976922	106979798	2877	1	gene:ENSBGRG00000026706	ENSBGRT00000049517	-19196
chr10	106956665	106957736	1072	*	Intron (ENSBGRT00000049499/gene:ENSBGRG00000026701, intron 2 of 2)	10	106976922	106979798	2877	1	gene:ENSBGRG00000026706	ENSBGRT00000049517	-19186
chr10	106956668	106957736	1069	*	Intron (ENSBGRT00000049499/gene:ENSBGRG00000026701, intron 2 of 2)	10	106976922	106979798	2877	1	gene:ENSBGRG00000026706	ENSBGRT00000049517	-19186
chr10	106983963	106984428	466	*	Intron (ENSBGRT00000049512/gene:ENSBGRG00000026705, intron 1 of 1)	10	106973693	106980566	6874	2	gene:ENSBGRG00000026705	ENSBGRT00000049513	-3397
chr10	106989187	106989926	740	*	Intron (ENSBGRT00000049512/gene:ENSBGRG00000026705, intron 1 of 1)	10	106973693	106980566	6874	2	gene:ENSBGRG00000026705	ENSBGRT00000049513	-8621
chr10	106989440	106989747	308	*	Intron (ENSBGRT00000049512/gene:ENSBGRG00000026705, intron 1 of 1)	10	106973693	106980566	6874	2	gene:ENSBGRG00000026705	ENSBGRT00000049513	-8874
chr10	106992373	106992713	341	*	Intron (ENSBGRT00000049512/gene:ENSBGRG00000026705, intron 1 of 1)	10	106973693	106980566	6874	2	gene:ENSBGRG00000026705	ENSBGRT00000049513	-11807
chr10	107031858	107032342	485	*	Distal Intergenic	10	107049109	107050811	1703	1	gene:ENSBGRG00000026707	ENSBGRT00000049521	-16767
chr10	107037112	107038263	1152	*	Distal Intergenic	10	107049109	107050811	1703	1	gene:ENSBGRG00000026707	ENSBGRT00000049521	-10846
chr10	107054628	107055054	427	*	Promoter (<=1kb)	10	107051101	107054100	3000	2	gene:ENSBGRG00000026709	ENSBGRT00000049523	-528
chr10	107059572	107060032	461	*	Distal Intergenic	10	107051101	107054100	3000	2	gene:ENSBGRG00000026709	ENSBGRT00000049523	-5472
chr10	107068318	107069205	888	*	Exon (ENSBGRT00000049525/gene:ENSBGRG00000026710, exon 1 of 1)	10	107067699	107068925	1227	1	gene:ENSBGRG00000026710	ENSBGRT00000049525	619
chr10	107068422	107069057	636	*	Exon (ENSBGRT00000049525/gene:ENSBGRG00000026710, exon 1 of 1)	10	107067699	107068925	1227	1	gene:ENSBGRG00000026710	ENSBGRT00000049525	723
chr10	107070332	107070878	547	*	Promoter (<=1kb)	10	107069079	107070149	1071	2	gene:ENSBGRG00000026711	ENSBGRT00000049528	-183
chr10	107070413	107070713	301	*	Promoter (<=1kb)	10	107069079	107070149	1071	2	gene:ENSBGRG00000026711	ENSBGRT00000049528	-264
chr10	107081504	107081695	192	*	Downstream (<1kb)	10	107069079	107070149	1071	2	gene:ENSBGRG00000026711	ENSBGRT00000049528	-11355
chr10	107106559	107106802	244	*	Intron (ENSBGRT00000049542/gene:ENSBGRG00000026715, intron 14 of 20)	10	107069079	107070149	1071	2	gene:ENSBGRG00000026711	ENSBGRT00000049528	-36410
chr10	107109629	107109931	303	*	Exon (ENSBGRT00000049542/gene:ENSBGRG00000026715, exon 14 of 21)	10	107069079	107070149	1071	2	gene:ENSBGRG00000026711	ENSBGRT00000049528	-39480
chr10	107127350	107127977	628	*	Intron (ENSBGRT00000049542/gene:ENSBGRG00000026715, intron 10 of 20)	10	107069079	107070149	1071	2	gene:ENSBGRG00000026711	ENSBGRT00000049528	-57201
chr10	107127427	107127624	198	*	Intron (ENSBGRT00000049542/gene:ENSBGRG00000026715, intron 10 of 20)	10	107069079	107070149	1071	2	gene:ENSBGRG00000026711	ENSBGRT00000049528	-57278
chr10	107162028	107162237	210	*	Intron (ENSBGRT00000049542/gene:ENSBGRG00000026715, intron 7 of 20)	10	107166994	107193191	26198	2	gene:ENSBGRG00000026720	ENSBGRT00000049557	30954
chr10	107168381	107169154	774	*	Intron (ENSBGRT00000049542/gene:ENSBGRG00000026715, intron 7 of 20)	10	107166994	107193191	26198	2	gene:ENSBGRG00000026720	ENSBGRT00000049557	24037
chr10	107180225	107180574	350	*	Intron (ENSBGRT00000049542/gene:ENSBGRG00000026715, intron 7 of 20)	10	107166994	107193191	26198	2	gene:ENSBGRG00000026720	ENSBGRT00000049557	12617
chr10	107214753	107215242	490	*	Intron (ENSBGRT00000049542/gene:ENSBGRG00000026715, intron 7 of 20)	10	107199279	107200560	1282	1	gene:ENSBGRG00000026721	ENSBGRT00000049560	15474
chr10	107214753	107215322	570	*	Intron (ENSBGRT00000049542/gene:ENSBGRG00000026715, intron 7 of 20)	10	107199279	107200560	1282	1	gene:ENSBGRG00000026721	ENSBGRT00000049560	15474
chr10	107214768	107215322	555	*	Intron (ENSBGRT00000049542/gene:ENSBGRG00000026715, intron 7 of 20)	10	107199279	107200560	1282	1	gene:ENSBGRG00000026721	ENSBGRT00000049560	15489
chr10	107266235	107266774	540	*	Intron (ENSBGRT00000049542/gene:ENSBGRG00000026715, intron 6 of 20)	10	107199279	107200560	1282	1	gene:ENSBGRG00000026721	ENSBGRT00000049560	66956
chr10	107266235	107266857	623	*	Intron (ENSBGRT00000049542/gene:ENSBGRG00000026715, intron 6 of 20)	10	107199279	107200560	1282	1	gene:ENSBGRG00000026721	ENSBGRT00000049560	66956
chr10	107266292	107266857	566	*	Intron (ENSBGRT00000049542/gene:ENSBGRG00000026715, intron 6 of 20)	10	107199279	107200560	1282	1	gene:ENSBGRG00000026721	ENSBGRT00000049560	67013
chr10	107272006	107272275	270	*	Intron (ENSBGRT00000049542/gene:ENSBGRG00000026715, intron 6 of 20)	10	107199279	107200560	1282	1	gene:ENSBGRG00000026721	ENSBGRT00000049560	72727
chr10	107294386	107295660	1275	*	Intron (ENSBGRT00000049542/gene:ENSBGRG00000026715, intron 5 of 20)	10	107199279	107200560	1282	1	gene:ENSBGRG00000026721	ENSBGRT00000049560	95107
chr10	107294386	107295686	1301	*	Intron (ENSBGRT00000049542/gene:ENSBGRG00000026715, intron 5 of 20)	10	107199279	107200560	1282	1	gene:ENSBGRG00000026721	ENSBGRT00000049560	95107
chr10	107294482	107295686	1205	*	Intron (ENSBGRT00000049542/gene:ENSBGRG00000026715, intron 5 of 20)	10	107199279	107200560	1282	1	gene:ENSBGRG00000026721	ENSBGRT00000049560	95203
chr10	107304508	107305036	529	*	Intron (ENSBGRT00000049542/gene:ENSBGRG00000026715, intron 5 of 20)	10	107199279	107200560	1282	1	gene:ENSBGRG00000026721	ENSBGRT00000049560	105229
chr10	107304523	107305036	514	*	Intron (ENSBGRT00000049542/gene:ENSBGRG00000026715, intron 5 of 20)	10	107199279	107200560	1282	1	gene:ENSBGRG00000026721	ENSBGRT00000049560	105244
chr10	107321005	107321312	308	*	Intron (ENSBGRT00000049542/gene:ENSBGRG00000026715, intron 5 of 20)	10	107199279	107200560	1282	1	gene:ENSBGRG00000026721	ENSBGRT00000049560	121726
chr10	107334746	107335022	277	*	Intron (ENSBGRT00000049542/gene:ENSBGRG00000026715, intron 5 of 20)	10	107199279	107200560	1282	1	gene:ENSBGRG00000026721	ENSBGRT00000049560	135467
chr10	107351835	107352480	646	*	Intron (ENSBGRT00000049542/gene:ENSBGRG00000026715, intron 5 of 20)	10	107199279	107200560	1282	1	gene:ENSBGRG00000026721	ENSBGRT00000049560	152556
chr10	107361039	107361561	523	*	Intron (ENSBGRT00000049542/gene:ENSBGRG00000026715, intron 5 of 20)	10	107199279	107200560	1282	1	gene:ENSBGRG00000026721	ENSBGRT00000049560	161760
chr10	107361039	107361610	572	*	Intron (ENSBGRT00000049542/gene:ENSBGRG00000026715, intron 5 of 20)	10	107199279	107200560	1282	1	gene:ENSBGRG00000026721	ENSBGRT00000049560	161760
chr10	107361064	107361610	547	*	Intron (ENSBGRT00000049542/gene:ENSBGRG00000026715, intron 5 of 20)	10	107199279	107200560	1282	1	gene:ENSBGRG00000026721	ENSBGRT00000049560	161785
chr10	107406183	107406548	366	*	Intron (ENSBGRT00000049542/gene:ENSBGRG00000026715, intron 4 of 20)	10	107081908	107552302	470395	2	gene:ENSBGRG00000026715	ENSBGRT00000049542	145754
chr10	107430165	107430529	365	*	Intron (ENSBGRT00000049542/gene:ENSBGRG00000026715, intron 3 of 20)	10	107081908	107552302	470395	2	gene:ENSBGRG00000026715	ENSBGRT00000049542	121773
chr10	107430165	107430856	692	*	Intron (ENSBGRT00000049542/gene:ENSBGRG00000026715, intron 3 of 20)	10	107081908	107552302	470395	2	gene:ENSBGRG00000026715	ENSBGRT00000049542	121446
chr10	107430165	107431021	857	*	Intron (ENSBGRT00000049542/gene:ENSBGRG00000026715, intron 3 of 20)	10	107081908	107552302	470395	2	gene:ENSBGRG00000026715	ENSBGRT00000049542	121281
chr10	10744616	10745642	1027	*	Distal Intergenic	10	10676788	10678431	1644	2	gene:ENSBGRG00000023630	ENSBGRT00000043633	-66185
chr10	10744616	10745998	1383	*	Distal Intergenic	10	10676788	10678431	1644	2	gene:ENSBGRG00000023630	ENSBGRT00000043633	-66185
chr10	10745237	10745998	762	*	Distal Intergenic	10	10676788	10678431	1644	2	gene:ENSBGRG00000023630	ENSBGRT00000043633	-66806
chr10	107453624	107454722	1099	*	Intron (ENSBGRT00000049542/gene:ENSBGRG00000026715, intron 3 of 20)	10	107081908	107552302	470395	2	gene:ENSBGRG00000026715	ENSBGRT00000049542	97580
chr10	107453624	107454728	1105	*	Intron (ENSBGRT00000049542/gene:ENSBGRG00000026715, intron 3 of 20)	10	107081908	107552302	470395	2	gene:ENSBGRG00000026715	ENSBGRT00000049542	97574
chr10	107453629	107454728	1100	*	Intron (ENSBGRT00000049542/gene:ENSBGRG00000026715, intron 3 of 20)	10	107081908	107552302	470395	2	gene:ENSBGRG00000026715	ENSBGRT00000049542	97574
chr10	107486121	107486474	354	*	Intron (ENSBGRT00000049542/gene:ENSBGRG00000026715, intron 3 of 20)	10	107081908	107552302	470395	2	gene:ENSBGRG00000026715	ENSBGRT00000049542	65828
chr10	107548622	107548822	201	*	Intron (ENSBGRT00000049542/gene:ENSBGRG00000026715, intron 2 of 20)	10	107081908	107552302	470395	2	gene:ENSBGRG00000026715	ENSBGRT00000049542	3480
chr10	107548987	107550071	1085	*	5' UTR	10	107081908	107552302	470395	2	gene:ENSBGRG00000026715	ENSBGRT00000049542	2231
chr10	107548987	107550100	1114	*	5' UTR	10	107081908	107552302	470395	2	gene:ENSBGRG00000026715	ENSBGRT00000049542	2202
chr10	107549243	107550100	858	*	5' UTR	10	107081908	107552302	470395	2	gene:ENSBGRG00000026715	ENSBGRT00000049542	2202
chr10	107553300	107554042	743	*	Promoter (<=1kb)	10	107161654	107552302	390649	2	gene:ENSBGRG00000026720	ENSBGRT00000049556	-998
chr10	107553344	107554026	683	*	Promoter (1-2kb)	10	107161654	107552302	390649	2	gene:ENSBGRG00000026720	ENSBGRT00000049556	-1042
chr10	107559478	107559942	465	*	Distal Intergenic	10	107161654	107552302	390649	2	gene:ENSBGRG00000026720	ENSBGRT00000049556	-7176
chr10	107559656	107559915	260	*	Distal Intergenic	10	107161654	107552302	390649	2	gene:ENSBGRG00000026720	ENSBGRT00000049556	-7354
chr10	107565845	107566458	614	*	Distal Intergenic	10	107161654	107552302	390649	2	gene:ENSBGRG00000026720	ENSBGRT00000049556	-13543
chr10	107565845	107566523	679	*	Distal Intergenic	10	107161654	107552302	390649	2	gene:ENSBGRG00000026720	ENSBGRT00000049556	-13543
chr10	107565901	107566523	623	*	Distal Intergenic	10	107161654	107552302	390649	2	gene:ENSBGRG00000026720	ENSBGRT00000049556	-13599
chr10	10759246	10759665	420	*	Distal Intergenic	10	10676788	10678431	1644	2	gene:ENSBGRG00000023630	ENSBGRT00000043633	-80815
chr10	10759266	10759619	354	*	Distal Intergenic	10	10676788	10678431	1644	2	gene:ENSBGRG00000023630	ENSBGRT00000043633	-80835
chr10	107607138	107607737	600	*	Distal Intergenic	10	107161654	107552302	390649	2	gene:ENSBGRG00000026720	ENSBGRT00000049556	-54836
chr10	107636775	107637101	327	*	Distal Intergenic	10	107161654	107552302	390649	2	gene:ENSBGRG00000026720	ENSBGRT00000049556	-84473
chr10	107636808	107637057	250	*	Distal Intergenic	10	107161654	107552302	390649	2	gene:ENSBGRG00000026720	ENSBGRT00000049556	-84506
chr10	107648704	107650450	1747	*	Distal Intergenic	10	107161654	107552302	390649	2	gene:ENSBGRG00000026720	ENSBGRT00000049556	-96402
chr10	107648875	107650253	1379	*	Distal Intergenic	10	107161654	107552302	390649	2	gene:ENSBGRG00000026720	ENSBGRT00000049556	-96573
chr10	107700414	107701468	1055	*	Distal Intergenic	10	107161654	107552302	390649	2	gene:ENSBGRG00000026720	ENSBGRT00000049556	-148112
chr10	107700414	107701655	1242	*	Distal Intergenic	10	107161654	107552302	390649	2	gene:ENSBGRG00000026720	ENSBGRT00000049556	-148112
chr10	107700430	107701655	1226	*	Distal Intergenic	10	107161654	107552302	390649	2	gene:ENSBGRG00000026720	ENSBGRT00000049556	-148128
chr10	107714764	107715429	666	*	Distal Intergenic	10	107161654	107552302	390649	2	gene:ENSBGRG00000026720	ENSBGRT00000049556	-162462
chr10	107714933	107715316	384	*	Distal Intergenic	10	107161654	107552302	390649	2	gene:ENSBGRG00000026720	ENSBGRT00000049556	-162631
chr10	107720878	107721270	393	*	Distal Intergenic	10	107161654	107552302	390649	2	gene:ENSBGRG00000026720	ENSBGRT00000049556	-168576
chr10	107720878	107721271	394	*	Distal Intergenic	10	107161654	107552302	390649	2	gene:ENSBGRG00000026720	ENSBGRT00000049556	-168576
chr10	107729527	107729846	320	*	Distal Intergenic	10	107161654	107552302	390649	2	gene:ENSBGRG00000026720	ENSBGRT00000049556	-177225
chr10	107730127	107730708	582	*	Distal Intergenic	10	107161654	107552302	390649	2	gene:ENSBGRG00000026720	ENSBGRT00000049556	-177825
chr10	107730127	107730748	622	*	Distal Intergenic	10	107161654	107552302	390649	2	gene:ENSBGRG00000026720	ENSBGRT00000049556	-177825
chr10	107730190	107730748	559	*	Distal Intergenic	10	107161654	107552302	390649	2	gene:ENSBGRG00000026720	ENSBGRT00000049556	-177888
chr10	107742461	107743169	709	*	Distal Intergenic	10	107161654	107552302	390649	2	gene:ENSBGRG00000026720	ENSBGRT00000049556	-190159
chr10	107772578	107772943	366	*	Distal Intergenic	10	107161654	107552302	390649	2	gene:ENSBGRG00000026720	ENSBGRT00000049556	-220276
chr10	107772621	107772870	250	*	Distal Intergenic	10	107161654	107552302	390649	2	gene:ENSBGRG00000026720	ENSBGRT00000049556	-220319
chr10	107834428	107834780	353	*	Distal Intergenic	10	108106803	108107746	944	2	gene:ENSBGRG00000026722	ENSBGRT00000049561	272966
chr10	108133970	108134487	518	*	Distal Intergenic	10	108106803	108107746	944	2	gene:ENSBGRG00000026722	ENSBGRT00000049561	-26224
chr10	108134033	108134464	432	*	Distal Intergenic	10	108106803	108107746	944	2	gene:ENSBGRG00000026722	ENSBGRT00000049561	-26287
chr10	10816798	10817455	658	*	Distal Intergenic	10	10925874	10925963	90	2	gene:ENSBGRG00000023641	ENSBGRT00000043658	108508
chr10	10816803	10817354	552	*	Distal Intergenic	10	10925874	10925963	90	2	gene:ENSBGRG00000023641	ENSBGRT00000043658	108609
chr10	108212239	108212915	677	*	Distal Intergenic	10	108106803	108107746	944	2	gene:ENSBGRG00000026722	ENSBGRT00000049561	-104493
chr10	108212239	108212951	713	*	Distal Intergenic	10	108106803	108107746	944	2	gene:ENSBGRG00000026722	ENSBGRT00000049561	-104493
chr10	108212240	108212951	712	*	Distal Intergenic	10	108106803	108107746	944	2	gene:ENSBGRG00000026722	ENSBGRT00000049561	-104494
chr10	108216573	108217102	530	*	Distal Intergenic	10	108106803	108107746	944	2	gene:ENSBGRG00000026722	ENSBGRT00000049561	-108827
chr10	108216573	108217151	579	*	Distal Intergenic	10	108106803	108107746	944	2	gene:ENSBGRG00000026722	ENSBGRT00000049561	-108827
chr10	108216745	108217151	407	*	Distal Intergenic	10	108106803	108107746	944	2	gene:ENSBGRG00000026722	ENSBGRT00000049561	-108999
chr10	108229891	108230111	221	*	Distal Intergenic	10	108106803	108107746	944	2	gene:ENSBGRG00000026722	ENSBGRT00000049561	-122145
chr10	108238816	108239681	866	*	Distal Intergenic	10	108106803	108107746	944	2	gene:ENSBGRG00000026722	ENSBGRT00000049561	-131070
chr10	108238816	108240477	1662	*	Distal Intergenic	10	108106803	108107746	944	2	gene:ENSBGRG00000026722	ENSBGRT00000049561	-131070
chr10	108238918	108240477	1560	*	Distal Intergenic	10	108106803	108107746	944	2	gene:ENSBGRG00000026722	ENSBGRT00000049561	-131172
chr10	10825181	10825966	786	*	Distal Intergenic	10	10925874	10925963	90	2	gene:ENSBGRG00000023641	ENSBGRT00000043658	99997
chr10	10825465	10825966	502	*	Distal Intergenic	10	10925874	10925963	90	2	gene:ENSBGRG00000023641	ENSBGRT00000043658	99997
chr10	10826530	10826817	288	*	Distal Intergenic	10	10925874	10925963	90	2	gene:ENSBGRG00000023641	ENSBGRT00000043658	99146
chr10	10826530	10827185	656	*	Distal Intergenic	10	10925874	10925963	90	2	gene:ENSBGRG00000023641	ENSBGRT00000043658	98778
chr10	10826547	10827185	639	*	Distal Intergenic	10	10925874	10925963	90	2	gene:ENSBGRG00000023641	ENSBGRT00000043658	98778
chr10	108330935	108331252	318	*	Distal Intergenic	10	108106803	108107746	944	2	gene:ENSBGRG00000026722	ENSBGRT00000049561	-223189
chr10	108332937	108333491	555	*	Distal Intergenic	10	108106803	108107746	944	2	gene:ENSBGRG00000026722	ENSBGRT00000049561	-225191
chr10	108332999	108333378	380	*	Distal Intergenic	10	108106803	108107746	944	2	gene:ENSBGRG00000026722	ENSBGRT00000049561	-225253
chr10	108338616	108339136	521	*	Distal Intergenic	10	108106803	108107746	944	2	gene:ENSBGRG00000026722	ENSBGRT00000049561	-230870
chr10	108338642	108339134	493	*	Distal Intergenic	10	108106803	108107746	944	2	gene:ENSBGRG00000026722	ENSBGRT00000049561	-230896
chr10	108339350	108339616	267	*	Distal Intergenic	10	108106803	108107746	944	2	gene:ENSBGRG00000026722	ENSBGRT00000049561	-231604
chr10	108362451	108362652	202	*	Distal Intergenic	10	108106803	108107746	944	2	gene:ENSBGRG00000026722	ENSBGRT00000049561	-254705
chr10	108362451	108363353	903	*	Distal Intergenic	10	108106803	108107746	944	2	gene:ENSBGRG00000026722	ENSBGRT00000049561	-254705
chr10	108362465	108363348	884	*	Distal Intergenic	10	108106803	108107746	944	2	gene:ENSBGRG00000026722	ENSBGRT00000049561	-254719
chr10	10836253	10836515	263	*	Distal Intergenic	10	10925874	10925963	90	2	gene:ENSBGRG00000023641	ENSBGRT00000043658	89448
chr10	108362933	108363353	421	*	Distal Intergenic	10	108106803	108107746	944	2	gene:ENSBGRG00000026722	ENSBGRT00000049561	-255187
chr10	108390982	108391326	345	*	Distal Intergenic	10	108106803	108107746	944	2	gene:ENSBGRG00000026722	ENSBGRT00000049561	-283236
chr10	108390982	108391375	394	*	Distal Intergenic	10	108106803	108107746	944	2	gene:ENSBGRG00000026722	ENSBGRT00000049561	-283236
chr10	108404836	108405365	530	*	Distal Intergenic	10	108106803	108107746	944	2	gene:ENSBGRG00000026722	ENSBGRT00000049561	-297090
chr10	108542176	108542692	517	*	Distal Intergenic	10	108106803	108107746	944	2	gene:ENSBGRG00000026722	ENSBGRT00000049561	-434430
chr10	108542176	108542697	522	*	Distal Intergenic	10	108106803	108107746	944	2	gene:ENSBGRG00000026722	ENSBGRT00000049561	-434430
chr10	108542363	108542697	335	*	Distal Intergenic	10	108106803	108107746	944	2	gene:ENSBGRG00000026722	ENSBGRT00000049561	-434617
chr10	108575002	108575795	794	*	Distal Intergenic	10	108106803	108107746	944	2	gene:ENSBGRG00000026722	ENSBGRT00000049561	-467256
chr10	108575002	108576022	1021	*	Distal Intergenic	10	108106803	108107746	944	2	gene:ENSBGRG00000026722	ENSBGRT00000049561	-467256
chr10	108575044	108576022	979	*	Distal Intergenic	10	108106803	108107746	944	2	gene:ENSBGRG00000026722	ENSBGRT00000049561	-467298
chr10	108657359	108657951	593	*	Distal Intergenic	10	109094575	109160689	66115	1	gene:ENSBGRG00000026724	ENSBGRT00000049562	-436624
chr10	108657359	108658036	678	*	Distal Intergenic	10	109094575	109160689	66115	1	gene:ENSBGRG00000026724	ENSBGRT00000049562	-436539
chr10	108657496	108658036	541	*	Distal Intergenic	10	109094575	109160689	66115	1	gene:ENSBGRG00000026724	ENSBGRT00000049562	-436539
chr10	108707135	108707418	284	*	Distal Intergenic	10	109094575	109160689	66115	1	gene:ENSBGRG00000026724	ENSBGRT00000049562	-387157
chr10	108707135	108707427	293	*	Distal Intergenic	10	109094575	109160689	66115	1	gene:ENSBGRG00000026724	ENSBGRT00000049562	-387148
chr10	108707144	108707427	284	*	Distal Intergenic	10	109094575	109160689	66115	1	gene:ENSBGRG00000026724	ENSBGRT00000049562	-387148
chr10	10871161	10871509	349	*	Distal Intergenic	10	10925874	10925963	90	2	gene:ENSBGRG00000023641	ENSBGRT00000043658	54454
chr10	10871937	10872362	426	*	Distal Intergenic	10	10925874	10925963	90	2	gene:ENSBGRG00000023641	ENSBGRT00000043658	53601
chr10	108739557	108739867	311	*	Distal Intergenic	10	109094575	109160689	66115	1	gene:ENSBGRG00000026724	ENSBGRT00000049562	-354708
chr10	10880425	10881189	765	*	Distal Intergenic	10	10925874	10925963	90	2	gene:ENSBGRG00000023641	ENSBGRT00000043658	44774
chr10	10880425	10881242	818	*	Distal Intergenic	10	10925874	10925963	90	2	gene:ENSBGRG00000023641	ENSBGRT00000043658	44721
chr10	10880473	10881242	770	*	Distal Intergenic	10	10925874	10925963	90	2	gene:ENSBGRG00000023641	ENSBGRT00000043658	44721
chr10	108999453	109000163	711	*	Distal Intergenic	10	109094575	109160689	66115	1	gene:ENSBGRG00000026724	ENSBGRT00000049562	-94412
chr10	108999489	108999736	248	*	Distal Intergenic	10	109094575	109160689	66115	1	gene:ENSBGRG00000026724	ENSBGRT00000049562	-94839
chr10	109076672	109076911	240	*	Distal Intergenic	10	109094575	109160689	66115	1	gene:ENSBGRG00000026724	ENSBGRT00000049562	-17664
chr10	109138202	109139339	1138	*	Intron (ENSBGRT00000049562/gene:ENSBGRG00000026724, intron 10 of 12)	10	109094575	109160689	66115	1	gene:ENSBGRG00000026724	ENSBGRT00000049562	43627
chr10	109138568	109139030	463	*	Intron (ENSBGRT00000049562/gene:ENSBGRG00000026724, intron 10 of 12)	10	109094575	109160689	66115	1	gene:ENSBGRG00000026724	ENSBGRT00000049562	43993
chr10	109146920	109147276	357	*	Intron (ENSBGRT00000049562/gene:ENSBGRG00000026724, intron 11 of 12)	10	109094575	109160689	66115	1	gene:ENSBGRG00000026724	ENSBGRT00000049562	52345
chr10	109218680	109218869	190	*	Distal Intergenic	10	109234802	109308864	74063	1	gene:ENSBGRG00000026726	ENSBGRT00000049565	-15933
chr10	109233499	109234691	1193	*	Promoter (<=1kb)	10	109234802	109308864	74063	1	gene:ENSBGRG00000026726	ENSBGRT00000049565	-111
chr10	109233717	109234691	975	*	Promoter (<=1kb)	10	109234802	109308864	74063	1	gene:ENSBGRG00000026726	ENSBGRT00000049565	-111
chr10	109234002	109234524	523	*	Promoter (<=1kb)	10	109234802	109308864	74063	1	gene:ENSBGRG00000026726	ENSBGRT00000049565	-278
chr10	109242503	109243103	601	*	Intron (ENSBGRT00000049565/gene:ENSBGRG00000026726, intron 2 of 6)	10	109248630	109249862	1233	2	gene:ENSBGRG00000003593	ENSBGRT00000006685	6759
chr10	109242503	109243128	626	*	Intron (ENSBGRT00000049565/gene:ENSBGRG00000026726, intron 2 of 6)	10	109248630	109249862	1233	2	gene:ENSBGRG00000003593	ENSBGRT00000006685	6734
chr10	109242577	109243128	552	*	Intron (ENSBGRT00000049565/gene:ENSBGRG00000026726, intron 2 of 6)	10	109248630	109249862	1233	2	gene:ENSBGRG00000003593	ENSBGRT00000006685	6734
chr10	109254565	109254966	402	*	Intron (ENSBGRT00000049565/gene:ENSBGRG00000026726, intron 2 of 6)	10	109248630	109249862	1233	2	gene:ENSBGRG00000003593	ENSBGRT00000006685	-4703
chr10	109263618	109263936	319	*	Intron (ENSBGRT00000049565/gene:ENSBGRG00000026726, intron 4 of 6)	10	109248630	109249862	1233	2	gene:ENSBGRG00000003593	ENSBGRT00000006685	-13756
chr10	10929147	10930655	1509	*	Promoter (<=1kb)	10	10930862	10931677	816	1	gene:ENSBGRG00000023646	ENSBGRT00000043674	-207
chr10	10929161	10930565	1405	*	Promoter (<=1kb)	10	10930862	10931677	816	1	gene:ENSBGRG00000023646	ENSBGRT00000043674	-297
chr10	109299507	109299839	333	*	Intron (ENSBGRT00000049565/gene:ENSBGRG00000026726, intron 5 of 6)	10	109286773	109287538	766	2	gene:ENSBGRG00000003606	ENSBGRT00000006731	-11969
chr10	10930834	10931190	357	*	Promoter (<=1kb)	10	10930862	10931677	816	1	gene:ENSBGRG00000023646	ENSBGRT00000043674	0
chr10	109316661	109317060	400	*	Intron (ENSBGRT00000006789/gene:ENSBGRG00000003631, intron 16 of 24)	10	109286773	109287538	766	2	gene:ENSBGRG00000003606	ENSBGRT00000006731	-29123
chr10	109321218	109321461	244	*	Intron (ENSBGRT00000006789/gene:ENSBGRG00000003631, intron 14 of 24)	10	109286773	109287538	766	2	gene:ENSBGRG00000003606	ENSBGRT00000006731	-33680
chr10	109337603	109338208	606	*	Intron (ENSBGRT00000006789/gene:ENSBGRG00000003631, intron 11 of 24)	10	109286773	109287538	766	2	gene:ENSBGRG00000003606	ENSBGRT00000006731	-50065
chr10	109337618	109338182	565	*	Intron (ENSBGRT00000006789/gene:ENSBGRG00000003631, intron 11 of 24)	10	109286773	109287538	766	2	gene:ENSBGRG00000003606	ENSBGRT00000006731	-50080
chr10	10940856	10941293	438	*	Distal Intergenic	10	10930862	10931677	816	1	gene:ENSBGRG00000023646	ENSBGRT00000043674	9994
chr10	10940856	10941528	673	*	Distal Intergenic	10	10930862	10931677	816	1	gene:ENSBGRG00000023646	ENSBGRT00000043674	9994
chr10	10941036	10941528	493	*	Distal Intergenic	10	10930862	10931677	816	1	gene:ENSBGRG00000023646	ENSBGRT00000043674	10174
chr10	109484306	109484681	376	*	Intron (ENSBGRT00000006846/gene:ENSBGRG00000003685, intron 2 of 2)	10	109458361	109493967	35607	2	gene:ENSBGRG00000003685	ENSBGRT00000006846	9286
chr10	109528688	109529051	364	*	Intron (ENSBGRT00000006851/gene:ENSBGRG00000003685, intron 1 of 2)	10	109503189	109530314	27126	2	gene:ENSBGRG00000003685	ENSBGRT00000006853	1263
chr10	109550388	109551199	812	*	Intron (ENSBGRT00000006851/gene:ENSBGRG00000003685, intron 1 of 2)	10	109503189	109530314	27126	2	gene:ENSBGRG00000003685	ENSBGRT00000006853	-20074
chr10	109550388	109551559	1172	*	Intron (ENSBGRT00000006851/gene:ENSBGRG00000003685, intron 1 of 2)	10	109503189	109530314	27126	2	gene:ENSBGRG00000003685	ENSBGRT00000006853	-20074
chr10	109550676	109551559	884	*	Intron (ENSBGRT00000006851/gene:ENSBGRG00000003685, intron 1 of 2)	10	109503189	109530314	27126	2	gene:ENSBGRG00000003685	ENSBGRT00000006853	-20362
chr10	109556733	109558182	1450	*	Intron (ENSBGRT00000006851/gene:ENSBGRG00000003685, intron 1 of 2)	10	109503189	109530314	27126	2	gene:ENSBGRG00000003685	ENSBGRT00000006853	-26419
chr10	109556733	109558264	1532	*	Intron (ENSBGRT00000006851/gene:ENSBGRG00000003685, intron 1 of 2)	10	109503189	109530314	27126	2	gene:ENSBGRG00000003685	ENSBGRT00000006853	-26419
chr10	109556817	109557206	390	*	Intron (ENSBGRT00000006851/gene:ENSBGRG00000003685, intron 1 of 2)	10	109503189	109530314	27126	2	gene:ENSBGRG00000003685	ENSBGRT00000006853	-26503
chr10	109557444	109558264	821	*	Intron (ENSBGRT00000006851/gene:ENSBGRG00000003685, intron 1 of 2)	10	109503189	109530314	27126	2	gene:ENSBGRG00000003685	ENSBGRT00000006853	-27130
chr10	109692651	109693071	421	*	Intron (ENSBGRT00000007104/gene:ENSBGRG00000003747, intron 20 of 20)	10	109643886	109644225	340	1	gene:ENSBGRG00000003694	ENSBGRT00000006878	48765
chr10	109701761	109702246	486	*	Intron (ENSBGRT00000007104/gene:ENSBGRG00000003747, intron 20 of 20)	10	109643886	109644225	340	1	gene:ENSBGRG00000003694	ENSBGRT00000006878	57875
chr10	109701774	109702127	354	*	Intron (ENSBGRT00000007104/gene:ENSBGRG00000003747, intron 20 of 20)	10	109643886	109644225	340	1	gene:ENSBGRG00000003694	ENSBGRT00000006878	57888
chr10	109703262	109703509	248	*	Intron (ENSBGRT00000007104/gene:ENSBGRG00000003747, intron 20 of 20)	10	109643886	109644225	340	1	gene:ENSBGRG00000003694	ENSBGRT00000006878	59376
chr10	109710179	109710714	536	*	Intron (ENSBGRT00000007104/gene:ENSBGRG00000003747, intron 20 of 20)	10	109643886	109644225	340	1	gene:ENSBGRG00000003694	ENSBGRT00000006878	66293
chr10	109711583	109711828	246	*	Intron (ENSBGRT00000007104/gene:ENSBGRG00000003747, intron 20 of 20)	10	109643886	109644225	340	1	gene:ENSBGRG00000003694	ENSBGRT00000006878	67697
chr10	109753375	109753798	424	*	Intron (ENSBGRT00000007104/gene:ENSBGRG00000003747, intron 20 of 20)	10	109689335	109848267	158933	2	gene:ENSBGRG00000003747	ENSBGRT00000007104	94469
chr10	109819167	109819391	225	*	Intron (ENSBGRT00000007104/gene:ENSBGRG00000003747, intron 1 of 20)	10	109689335	109848267	158933	2	gene:ENSBGRG00000003747	ENSBGRT00000007104	28876
chr10	109819167	109820223	1057	*	Intron (ENSBGRT00000007104/gene:ENSBGRG00000003747, intron 1 of 20)	10	109689335	109848267	158933	2	gene:ENSBGRG00000003747	ENSBGRT00000007104	28044
chr10	109819207	109820637	1431	*	Intron (ENSBGRT00000007104/gene:ENSBGRG00000003747, intron 1 of 20)	10	109689335	109848267	158933	2	gene:ENSBGRG00000003747	ENSBGRT00000007104	27630
chr10	109819790	109820637	848	*	Intron (ENSBGRT00000007104/gene:ENSBGRG00000003747, intron 1 of 20)	10	109689335	109848267	158933	2	gene:ENSBGRG00000003747	ENSBGRT00000007104	27630
chr10	109839854	109840565	712	*	Intron (ENSBGRT00000007104/gene:ENSBGRG00000003747, intron 1 of 20)	10	109689335	109848267	158933	2	gene:ENSBGRG00000003747	ENSBGRT00000007104	7702
chr10	109840046	109840560	515	*	Intron (ENSBGRT00000007104/gene:ENSBGRG00000003747, intron 1 of 20)	10	109689335	109848267	158933	2	gene:ENSBGRG00000003747	ENSBGRT00000007104	7707
chr10	109853191	109854573	1383	*	Promoter (<=1kb)	10	109689335	109853776	164442	2	gene:ENSBGRG00000003747	ENSBGRT00000006949	0
chr10	109853191	109854589	1399	*	Promoter (<=1kb)	10	109689335	109853776	164442	2	gene:ENSBGRG00000003747	ENSBGRT00000006949	0
chr10	109853195	109854589	1395	*	Promoter (<=1kb)	10	109689335	109853776	164442	2	gene:ENSBGRG00000003747	ENSBGRT00000006949	0
chr10	109898861	109899075	215	*	Distal Intergenic	10	109689335	109853776	164442	2	gene:ENSBGRG00000003747	ENSBGRT00000007051	-45085
chr10	109906245	109906646	402	*	Distal Intergenic	10	109689335	109853776	164442	2	gene:ENSBGRG00000003747	ENSBGRT00000007051	-52469
chr10	109936569	109937168	600	*	Distal Intergenic	10	109689335	109853776	164442	2	gene:ENSBGRG00000003747	ENSBGRT00000007051	-82793
chr10	109936572	109937124	553	*	Distal Intergenic	10	109689335	109853776	164442	2	gene:ENSBGRG00000003747	ENSBGRT00000007051	-82796
chr10	109943036	109943641	606	*	Distal Intergenic	10	109689335	109853776	164442	2	gene:ENSBGRG00000003747	ENSBGRT00000007051	-89260
chr10	109943038	109943621	584	*	Distal Intergenic	10	109689335	109853776	164442	2	gene:ENSBGRG00000003747	ENSBGRT00000007051	-89262
chr10	109963540	109964004	465	*	Distal Intergenic	10	110058425	110059081	657	2	gene:ENSBGRG00000003933	ENSBGRT00000007288	95077
chr10	109994390	109995270	881	*	Distal Intergenic	10	110058425	110059081	657	2	gene:ENSBGRG00000003933	ENSBGRT00000007288	63811
chr10	109994465	109994873	409	*	Distal Intergenic	10	110058425	110059081	657	2	gene:ENSBGRG00000003933	ENSBGRT00000007288	64208
chr10	109995019	109995265	247	*	Distal Intergenic	10	110058425	110059081	657	2	gene:ENSBGRG00000003933	ENSBGRT00000007288	63816
chr10	110066292	110067098	807	*	Promoter (<=1kb)	10	110067099	110187457	120359	1	gene:ENSBGRG00000003987	ENSBGRT00000007416	-1
chr10	110066292	110067118	827	*	Promoter (<=1kb)	10	110067099	110187457	120359	1	gene:ENSBGRG00000003987	ENSBGRT00000007416	0
chr10	110066409	110067118	710	*	Promoter (<=1kb)	10	110067099	110187457	120359	1	gene:ENSBGRG00000003987	ENSBGRT00000007416	0
chr10	110071661	110072012	352	*	Intron (ENSBGRT00000007416/gene:ENSBGRG00000003987, intron 1 of 12)	10	110069481	110187457	117977	1	gene:ENSBGRG00000003987	ENSBGRT00000007703	2180
chr10	110071661	110072162	502	*	Intron (ENSBGRT00000007416/gene:ENSBGRG00000003987, intron 1 of 12)	10	110069481	110187457	117977	1	gene:ENSBGRG00000003987	ENSBGRT00000007703	2180
chr10	110071782	110072162	381	*	Intron (ENSBGRT00000007416/gene:ENSBGRG00000003987, intron 1 of 12)	10	110069481	110187457	117977	1	gene:ENSBGRG00000003987	ENSBGRT00000007703	2301
chr10	110083185	110084143	959	*	Intron (ENSBGRT00000007416/gene:ENSBGRG00000003987, intron 1 of 12)	10	110069481	110187457	117977	1	gene:ENSBGRG00000003987	ENSBGRT00000007703	13704
chr10	110083213	110083921	709	*	Intron (ENSBGRT00000007416/gene:ENSBGRG00000003987, intron 1 of 12)	10	110069481	110187457	117977	1	gene:ENSBGRG00000003987	ENSBGRT00000007703	13732
chr10	11012226	11012759	534	*	Promoter (2-3kb)	10	11015266	11071045	55780	1	gene:ENSBGRG00000010570	ENSBGRT00000019374	-2507
chr10	11012318	11012656	339	*	Promoter (2-3kb)	10	11015266	11071045	55780	1	gene:ENSBGRG00000010570	ENSBGRT00000019374	-2610
chr10	110127399	110127836	438	*	Intron (ENSBGRT00000007416/gene:ENSBGRG00000003987, intron 1 of 12)	10	110137988	110187457	49470	1	gene:ENSBGRG00000003987	ENSBGRT00000007814	-10152
chr10	110134128	110134294	167	*	Intron (ENSBGRT00000007416/gene:ENSBGRG00000003987, intron 1 of 12)	10	110137988	110187457	49470	1	gene:ENSBGRG00000003987	ENSBGRT00000007814	-3694
chr10	110170180	110170578	399	*	Intron (ENSBGRT00000007416/gene:ENSBGRG00000003987, intron 7 of 12)	10	110191870	110223813	31944	1	gene:ENSBGRG00000004283	ENSBGRT00000007895	-21292
chr10	110170180	110170580	401	*	Intron (ENSBGRT00000007416/gene:ENSBGRG00000003987, intron 7 of 12)	10	110191870	110223813	31944	1	gene:ENSBGRG00000004283	ENSBGRT00000007895	-21290
chr10	110170288	110170580	293	*	Intron (ENSBGRT00000007416/gene:ENSBGRG00000003987, intron 7 of 12)	10	110191870	110223813	31944	1	gene:ENSBGRG00000004283	ENSBGRT00000007895	-21290
chr10	110191706	110192369	664	*	Promoter (<=1kb)	10	110191870	110223813	31944	1	gene:ENSBGRG00000004283	ENSBGRT00000007895	0
chr10	110217993	110218214	222	*	Intron (ENSBGRT00000007895/gene:ENSBGRG00000004283, intron 1 of 1)	10	110191870	110223813	31944	1	gene:ENSBGRG00000004283	ENSBGRT00000007895	26123
chr10	110431854	110432311	458	*	Intron (ENSBGRT00000008092/gene:ENSBGRG00000004371, intron 3 of 5)	10	110340412	110425717	85306	1	gene:ENSBGRG00000004304	ENSBGRT00000007967	91442
chr10	110431854	110432385	532	*	Intron (ENSBGRT00000008092/gene:ENSBGRG00000004371, intron 3 of 5)	10	110340412	110425717	85306	1	gene:ENSBGRG00000004304	ENSBGRT00000007967	91442
chr10	110431964	110432385	422	*	Intron (ENSBGRT00000008092/gene:ENSBGRG00000004371, intron 3 of 5)	10	110340412	110425717	85306	1	gene:ENSBGRG00000004304	ENSBGRT00000007967	91552
chr10	110530839	110531230	392	*	Promoter (<=1kb)	10	110340386	110531188	190803	2	gene:ENSBGRG00000004371	ENSBGRT00000008092	0
chr10	110530859	110531172	314	*	5' UTR	10	110340386	110531188	190803	2	gene:ENSBGRG00000004371	ENSBGRT00000008092	16
chr10	110558324	110558570	247	*	Distal Intergenic	10	110467469	110542873	75405	2	gene:ENSBGRG00000004371	ENSBGRT00000008128	-15451
chr10	11084182	11085019	838	*	Distal Intergenic	10	11102446	11133581	31136	2	gene:ENSBGRG00000010712	ENSBGRT00000019752	48562
chr10	11084182	11085168	987	*	Distal Intergenic	10	11102446	11133581	31136	2	gene:ENSBGRG00000010712	ENSBGRT00000019752	48413
chr10	11084363	11085168	806	*	Distal Intergenic	10	11102446	11133581	31136	2	gene:ENSBGRG00000010712	ENSBGRT00000019752	48413
chr10	110962783	110963417	635	*	Distal Intergenic	10	110749218	110750354	1137	1	gene:ENSBGRG00000004442	ENSBGRT00000008156	213565
chr10	110962810	110963343	534	*	Distal Intergenic	10	110749218	110750354	1137	1	gene:ENSBGRG00000004442	ENSBGRT00000008156	213592
chr10	111040823	111041260	438	*	Distal Intergenic	10	110749218	110750354	1137	1	gene:ENSBGRG00000004442	ENSBGRT00000008156	291605
chr10	111068080	111068435	356	*	Distal Intergenic	10	111376383	111487676	111294	1	gene:ENSBGRG00000004454	ENSBGRT00000008183	-307948
chr10	111068082	111068420	339	*	Distal Intergenic	10	111376383	111487676	111294	1	gene:ENSBGRG00000004454	ENSBGRT00000008183	-307963
chr10	111068694	111069024	331	*	Distal Intergenic	10	111376383	111487676	111294	1	gene:ENSBGRG00000004454	ENSBGRT00000008183	-307359
chr10	11126977	11127423	447	*	Intron (ENSBGRT00000019659/gene:ENSBGRG00000010712, intron 2 of 4)	10	11102446	11133581	31136	2	gene:ENSBGRG00000010712	ENSBGRT00000019752	6158
chr10	111376619	111377062	444	*	5' UTR	10	111376383	111487676	111294	1	gene:ENSBGRG00000004454	ENSBGRT00000008183	236
chr10	111376619	111377502	884	*	5' UTR	10	111376383	111487676	111294	1	gene:ENSBGRG00000004454	ENSBGRT00000008183	236
chr10	111376766	111377502	737	*	5' UTR	10	111376383	111487676	111294	1	gene:ENSBGRG00000004454	ENSBGRT00000008183	383
chr10	11146368	11146746	379	*	Intron (ENSBGRT00000019659/gene:ENSBGRG00000010712, intron 2 of 4)	10	11100678	11148467	47790	2	gene:ENSBGRG00000010712	ENSBGRT00000019659	1721
chr10	11146393	11146731	339	*	Intron (ENSBGRT00000019659/gene:ENSBGRG00000010712, intron 2 of 4)	10	11100678	11148467	47790	2	gene:ENSBGRG00000010712	ENSBGRT00000019659	1736
chr10	11147551	11148186	636	*	Intron (ENSBGRT00000019659/gene:ENSBGRG00000010712, intron 2 of 4)	10	11100678	11148467	47790	2	gene:ENSBGRG00000010712	ENSBGRT00000019659	281
chr10	111476342	111476496	155	*	Intron (ENSBGRT00000008183/gene:ENSBGRG00000004454, intron 3 of 4)	10	111497329	111511742	14414	1	gene:ENSBGRG00000004480	ENSBGRT00000008410	-20833
chr10	111480429	111480776	348	*	Intron (ENSBGRT00000008183/gene:ENSBGRG00000004454, intron 4 of 4)	10	111497329	111511742	14414	1	gene:ENSBGRG00000004480	ENSBGRT00000008410	-16553
chr10	111480429	111480790	362	*	Intron (ENSBGRT00000008183/gene:ENSBGRG00000004454, intron 4 of 4)	10	111497329	111511742	14414	1	gene:ENSBGRG00000004480	ENSBGRT00000008410	-16539
chr10	111480547	111480790	244	*	Intron (ENSBGRT00000008183/gene:ENSBGRG00000004454, intron 4 of 4)	10	111497329	111511742	14414	1	gene:ENSBGRG00000004480	ENSBGRT00000008410	-16539
chr10	11148420	11149040	621	*	Promoter (<=1kb)	10	11100678	11148467	47790	2	gene:ENSBGRG00000010712	ENSBGRT00000019659	0
chr10	11148577	11149012	436	*	Promoter (<=1kb)	10	11100678	11148467	47790	2	gene:ENSBGRG00000010712	ENSBGRT00000019659	-110
chr10	111496334	111497738	1405	*	Promoter (<=1kb)	10	111497329	111511742	14414	1	gene:ENSBGRG00000004480	ENSBGRT00000008410	0
chr10	111496389	111497673	1285	*	Promoter (<=1kb)	10	111497329	111511742	14414	1	gene:ENSBGRG00000004480	ENSBGRT00000008410	0
chr10	11152453	11153306	854	*	Distal Intergenic	10	11100678	11148467	47790	2	gene:ENSBGRG00000010712	ENSBGRT00000019659	-3986
chr10	111529460	111530913	1454	*	Promoter (<=1kb)	10	111530412	111540881	10470	1	gene:ENSBGRG00000004593	ENSBGRT00000008553	0
chr10	111529460	111530978	1519	*	Promoter (<=1kb)	10	111530412	111540881	10470	1	gene:ENSBGRG00000004593	ENSBGRT00000008553	0
chr10	111529499	111530978	1480	*	Promoter (<=1kb)	10	111530412	111540881	10470	1	gene:ENSBGRG00000004593	ENSBGRT00000008553	0
chr10	111539339	111539573	235	*	Intron (ENSBGRT00000008553/gene:ENSBGRG00000004593, intron 3 of 4)	10	111530412	111540881	10470	1	gene:ENSBGRG00000004593	ENSBGRT00000008593	8927
chr10	11157877	11158111	235	*	Distal Intergenic	10	11100678	11148467	47790	2	gene:ENSBGRG00000010712	ENSBGRT00000019659	-9410
chr10	11161649	11162328	680	*	Distal Intergenic	10	11100678	11148467	47790	2	gene:ENSBGRG00000010712	ENSBGRT00000019659	-13182
chr10	11161764	11162328	565	*	Distal Intergenic	10	11100678	11148467	47790	2	gene:ENSBGRG00000010712	ENSBGRT00000019659	-13297
chr10	11162057	11162328	272	*	Distal Intergenic	10	11100678	11148467	47790	2	gene:ENSBGRG00000010712	ENSBGRT00000019659	-13590
chr10	111827887	111828375	489	*	Distal Intergenic	10	111841832	112017903	176072	1	gene:ENSBGRG00000004829	ENSBGRT00000010357	-13457
chr10	111827887	111828411	525	*	Distal Intergenic	10	111841832	112017903	176072	1	gene:ENSBGRG00000004829	ENSBGRT00000010357	-13421
chr10	111827942	111828411	470	*	Distal Intergenic	10	111841832	112017903	176072	1	gene:ENSBGRG00000004829	ENSBGRT00000010357	-13421
chr10	111832964	111833501	538	*	Distal Intergenic	10	111841832	112017903	176072	1	gene:ENSBGRG00000004829	ENSBGRT00000010357	-8331
chr10	111833000	111833438	439	*	Distal Intergenic	10	111841832	112017903	176072	1	gene:ENSBGRG00000004829	ENSBGRT00000010357	-8394
chr10	111833562	111833928	367	*	Distal Intergenic	10	111841832	112017903	176072	1	gene:ENSBGRG00000004829	ENSBGRT00000010357	-7904
chr10	111833562	111834229	668	*	Distal Intergenic	10	111841832	112017903	176072	1	gene:ENSBGRG00000004829	ENSBGRT00000010357	-7603
chr10	111833655	111834229	575	*	Distal Intergenic	10	111841832	112017903	176072	1	gene:ENSBGRG00000004829	ENSBGRT00000010357	-7603
chr10	111866428	111866977	550	*	Intron (ENSBGRT00000010357/gene:ENSBGRG00000004829, intron 1 of 19)	10	111841832	112055402	213571	1	gene:ENSBGRG00000004829	ENSBGRT00000010168	24596
chr10	111866442	111866931	490	*	Intron (ENSBGRT00000010357/gene:ENSBGRG00000004829, intron 1 of 19)	10	111841832	112055402	213571	1	gene:ENSBGRG00000004829	ENSBGRT00000010168	24610
chr10	111877690	111877990	301	*	Intron (ENSBGRT00000010357/gene:ENSBGRG00000004829, intron 1 of 19)	10	111841832	112055402	213571	1	gene:ENSBGRG00000004829	ENSBGRT00000010168	35858
chr10	111906473	111907562	1090	*	Intron (ENSBGRT00000010357/gene:ENSBGRG00000004829, intron 1 of 19)	10	111841832	112055402	213571	1	gene:ENSBGRG00000004829	ENSBGRT00000010168	64641
chr10	111906641	111907246	606	*	Intron (ENSBGRT00000010357/gene:ENSBGRG00000004829, intron 1 of 19)	10	111841832	112055402	213571	1	gene:ENSBGRG00000004829	ENSBGRT00000010168	64809
chr10	111927023	111927964	942	*	Intron (ENSBGRT00000010357/gene:ENSBGRG00000004829, intron 1 of 19)	10	111841832	112055402	213571	1	gene:ENSBGRG00000004829	ENSBGRT00000010168	85191
chr10	111927043	111928003	961	*	Intron (ENSBGRT00000010357/gene:ENSBGRG00000004829, intron 1 of 19)	10	111841832	112055402	213571	1	gene:ENSBGRG00000004829	ENSBGRT00000010168	85211
chr10	111927468	111928003	536	*	Intron (ENSBGRT00000010357/gene:ENSBGRG00000004829, intron 1 of 19)	10	111841832	112055402	213571	1	gene:ENSBGRG00000004829	ENSBGRT00000010168	85636
chr10	112005858	112006606	749	*	Exon (ENSBGRT00000010357/gene:ENSBGRG00000004829, exon 15 of 20)	10	112161573	112164098	2526	1	gene:ENSBGRG00000005643	ENSBGRT00000010402	-154967
chr10	112014871	112015093	223	*	Intron (ENSBGRT00000010357/gene:ENSBGRG00000004829, intron 17 of 19)	10	112161573	112164098	2526	1	gene:ENSBGRG00000005643	ENSBGRT00000010402	-146480
chr10	112039480	112039861	382	*	Exon (ENSBGRT00000010233/gene:ENSBGRG00000004829, exon 30 of 32)	10	112161573	112164098	2526	1	gene:ENSBGRG00000005643	ENSBGRT00000010402	-121712
chr10	112055268	112055746	479	*	Exon (ENSBGRT00000010168/gene:ENSBGRG00000004829, exon 37 of 38)	10	112161573	112164098	2526	1	gene:ENSBGRG00000005643	ENSBGRT00000010402	-105827
chr10	112097289	112097932	644	*	Distal Intergenic	10	112161573	112164098	2526	1	gene:ENSBGRG00000005643	ENSBGRT00000010402	-63641
chr10	112097289	112097975	687	*	Distal Intergenic	10	112161573	112164098	2526	1	gene:ENSBGRG00000005643	ENSBGRT00000010402	-63598
chr10	112097414	112097975	562	*	Distal Intergenic	10	112161573	112164098	2526	1	gene:ENSBGRG00000005643	ENSBGRT00000010402	-63598
chr10	112098193	112098718	526	*	Distal Intergenic	10	112161573	112164098	2526	1	gene:ENSBGRG00000005643	ENSBGRT00000010402	-62855
chr10	112107036	112108003	968	*	Distal Intergenic	10	112161573	112164098	2526	1	gene:ENSBGRG00000005643	ENSBGRT00000010402	-53570
chr10	112107299	112107978	680	*	Distal Intergenic	10	112161573	112164098	2526	1	gene:ENSBGRG00000005643	ENSBGRT00000010402	-53595
chr10	112178098	112178826	729	*	Exon (ENSBGRT00000010504/gene:ENSBGRG00000005659, exon 5 of 6)	10	112168661	112179231	10571	1	gene:ENSBGRG00000005659	ENSBGRT00000010504	9437
chr10	112178271	112178819	549	*	Exon (ENSBGRT00000010504/gene:ENSBGRG00000005659, exon 5 of 6)	10	112168661	112179231	10571	1	gene:ENSBGRG00000005659	ENSBGRT00000010504	9610
chr10	112237630	112238114	485	*	Intron (ENSBGRT00000010616/gene:ENSBGRG00000005717, intron 2 of 8)	10	112235467	112256164	20698	1	gene:ENSBGRG00000005717	ENSBGRT00000010616	2163
chr10	112237630	112238185	556	*	Intron (ENSBGRT00000010616/gene:ENSBGRG00000005717, intron 2 of 8)	10	112235467	112256164	20698	1	gene:ENSBGRG00000005717	ENSBGRT00000010616	2163
chr10	112237634	112238185	552	*	Intron (ENSBGRT00000010616/gene:ENSBGRG00000005717, intron 2 of 8)	10	112235467	112256164	20698	1	gene:ENSBGRG00000005717	ENSBGRT00000010616	2167
chr10	112274309	112274607	299	*	Distal Intergenic	10	112235467	112256164	20698	1	gene:ENSBGRG00000005717	ENSBGRT00000010616	38842
chr10	112281157	112281504	348	*	Distal Intergenic	10	112235467	112256164	20698	1	gene:ENSBGRG00000005717	ENSBGRT00000010616	45690
chr10	11231554	11232193	640	*	Distal Intergenic	10	11216762	11226209	9448	2	gene:ENSBGRG00000010859	ENSBGRT00000019873	-5345
chr10	11231581	11232001	421	*	Distal Intergenic	10	11216762	11226209	9448	2	gene:ENSBGRG00000010859	ENSBGRT00000019873	-5372
chr10	112416297	112416775	479	*	Downstream (<1kb)	10	112328790	112393095	64306	1	gene:ENSBGRG00000005788	ENSBGRT00000011011	87507
chr10	11265329	11265898	570	*	Promoter (<=1kb)	10	11266779	11315925	49147	1	gene:ENSBGRG00000011029	ENSBGRT00000023295	-881
chr10	11265329	11265914	586	*	Promoter (<=1kb)	10	11266779	11315925	49147	1	gene:ENSBGRG00000011029	ENSBGRT00000023295	-865
chr10	11265411	11265914	504	*	Promoter (<=1kb)	10	11266779	11315925	49147	1	gene:ENSBGRG00000011029	ENSBGRT00000023295	-865
chr10	11266562	11267296	735	*	Promoter (<=1kb)	10	11266779	11315925	49147	1	gene:ENSBGRG00000011029	ENSBGRT00000023295	0
chr10	11266586	11267171	586	*	Promoter (<=1kb)	10	11266779	11315925	49147	1	gene:ENSBGRG00000011029	ENSBGRT00000023295	0
chr10	112729905	112731146	1242	*	Promoter (<=1kb)	10	112417463	112730408	312946	2	gene:ENSBGRG00000006011	ENSBGRT00000011185	0
chr10	112729952	112731017	1066	*	Promoter (<=1kb)	10	112417463	112730408	312946	2	gene:ENSBGRG00000006011	ENSBGRT00000011185	0
chr10	11284033	11284925	893	*	Intron (ENSBGRT00000023295/gene:ENSBGRG00000011029, intron 1 of 4)	10	11266779	11365184	98406	1	gene:ENSBGRG00000011029	ENSBGRT00000023166	17254
chr10	11284052	11284402	351	*	Intron (ENSBGRT00000023295/gene:ENSBGRG00000011029, intron 1 of 4)	10	11266779	11365184	98406	1	gene:ENSBGRG00000011029	ENSBGRT00000023166	17273
chr10	11284600	11284889	290	*	Intron (ENSBGRT00000023295/gene:ENSBGRG00000011029, intron 1 of 4)	10	11266779	11365184	98406	1	gene:ENSBGRG00000011029	ENSBGRT00000023166	17821
chr10	112861521	112861802	282	*	Distal Intergenic	10	112417618	112733735	316118	2	gene:ENSBGRG00000006011	ENSBGRT00000011204	-127786
chr10	11287496	11288568	1073	*	Intron (ENSBGRT00000023295/gene:ENSBGRG00000011029, intron 1 of 4)	10	11266779	11365184	98406	1	gene:ENSBGRG00000011029	ENSBGRT00000023166	20717
chr10	11287496	11288613	1118	*	Intron (ENSBGRT00000023295/gene:ENSBGRG00000011029, intron 1 of 4)	10	11266779	11365184	98406	1	gene:ENSBGRG00000011029	ENSBGRT00000023166	20717
chr10	11287508	11288613	1106	*	Intron (ENSBGRT00000023295/gene:ENSBGRG00000011029, intron 1 of 4)	10	11266779	11365184	98406	1	gene:ENSBGRG00000011029	ENSBGRT00000023166	20729
chr10	112948500	112948780	281	*	Exon (ENSBGRT00000011346/gene:ENSBGRG00000006106, exon 8 of 11)	10	112931182	113035778	104597	2	gene:ENSBGRG00000006106	ENSBGRT00000011346	86998
chr10	112955630	112955911	282	*	Exon (ENSBGRT00000011346/gene:ENSBGRG00000006106, exon 7 of 11)	10	112931182	113035778	104597	2	gene:ENSBGRG00000006106	ENSBGRT00000011346	79867
chr10	11302115	11302655	541	*	Intron (ENSBGRT00000023295/gene:ENSBGRG00000011029, intron 1 of 4)	10	11266779	11365184	98406	1	gene:ENSBGRG00000011029	ENSBGRT00000023166	35336
chr10	113033231	113033593	363	*	Intron (ENSBGRT00000011346/gene:ENSBGRG00000006106, intron 1 of 10)	10	112931182	113035778	104597	2	gene:ENSBGRG00000006106	ENSBGRT00000011346	2185
chr10	113033723	113034152	430	*	Intron (ENSBGRT00000011346/gene:ENSBGRG00000006106, intron 1 of 10)	10	112931182	113035778	104597	2	gene:ENSBGRG00000006106	ENSBGRT00000011346	1626
chr10	113033723	113034361	639	*	Intron (ENSBGRT00000011346/gene:ENSBGRG00000006106, intron 1 of 10)	10	112931182	113035778	104597	2	gene:ENSBGRG00000006106	ENSBGRT00000011346	1417
chr10	113033742	113034361	620	*	Intron (ENSBGRT00000011346/gene:ENSBGRG00000006106, intron 1 of 10)	10	112931182	113035778	104597	2	gene:ENSBGRG00000006106	ENSBGRT00000011346	1417
chr10	113039514	113040143	630	*	Distal Intergenic	10	112931182	113035778	104597	2	gene:ENSBGRG00000006106	ENSBGRT00000011402	-3736
chr10	113039514	113040263	750	*	Distal Intergenic	10	112931182	113035778	104597	2	gene:ENSBGRG00000006106	ENSBGRT00000011402	-3736
chr10	113039562	113040263	702	*	Distal Intergenic	10	112931182	113035778	104597	2	gene:ENSBGRG00000006106	ENSBGRT00000011402	-3784
chr10	11304263	11304502	240	*	Intron (ENSBGRT00000023295/gene:ENSBGRG00000011029, intron 1 of 4)	10	11266779	11365184	98406	1	gene:ENSBGRG00000011029	ENSBGRT00000023166	37484
chr10	113074430	113075735	1306	*	Promoter (<=1kb)	10	113074656	113112216	37561	1	gene:ENSBGRG00000006257	ENSBGRT00000011540	0
chr10	113074478	113075622	1145	*	Promoter (<=1kb)	10	113074656	113112216	37561	1	gene:ENSBGRG00000006257	ENSBGRT00000011540	0
chr10	11310730	11311193	464	*	Intron (ENSBGRT00000023295/gene:ENSBGRG00000011029, intron 2 of 4)	10	11266779	11365184	98406	1	gene:ENSBGRG00000011029	ENSBGRT00000023166	43951
chr10	113110395	113110681	287	*	Intron (ENSBGRT00000011540/gene:ENSBGRG00000006257, intron 11 of 12)	10	113143497	113152664	9168	1	gene:ENSBGRG00000006306	ENSBGRT00000011624	-32816
chr10	113110395	113110767	373	*	Intron (ENSBGRT00000011540/gene:ENSBGRG00000006257, intron 11 of 12)	10	113143497	113152664	9168	1	gene:ENSBGRG00000006306	ENSBGRT00000011624	-32730
chr10	113110427	113110767	341	*	Intron (ENSBGRT00000011540/gene:ENSBGRG00000006257, intron 11 of 12)	10	113143497	113152664	9168	1	gene:ENSBGRG00000006306	ENSBGRT00000011624	-32730
chr10	113110963	113111158	196	*	Intron (ENSBGRT00000011540/gene:ENSBGRG00000006257, intron 11 of 12)	10	113143497	113152664	9168	1	gene:ENSBGRG00000006306	ENSBGRT00000011624	-32339
chr10	113123250	113124492	1243	*	Distal Intergenic	10	113143497	113152664	9168	1	gene:ENSBGRG00000006306	ENSBGRT00000011624	-19005
chr10	113123250	113124496	1247	*	Distal Intergenic	10	113143497	113152664	9168	1	gene:ENSBGRG00000006306	ENSBGRT00000011624	-19001
chr10	113123268	113124496	1229	*	Distal Intergenic	10	113143497	113152664	9168	1	gene:ENSBGRG00000006306	ENSBGRT00000011624	-19001
chr10	113166617	113166808	192	*	Distal Intergenic	10	113144869	113152664	7796	1	gene:ENSBGRG00000006306	ENSBGRT00000011678	21748
chr10	113183254	113183987	734	*	Intron (ENSBGRT00000011783/gene:ENSBGRG00000006364, intron 2 of 3)	10	113144869	113152664	7796	1	gene:ENSBGRG00000006306	ENSBGRT00000011678	38385
chr10	113183254	113184046	793	*	Intron (ENSBGRT00000011783/gene:ENSBGRG00000006364, intron 2 of 3)	10	113144869	113152664	7796	1	gene:ENSBGRG00000006306	ENSBGRT00000011678	38385
chr10	113183309	113184046	738	*	Intron (ENSBGRT00000011783/gene:ENSBGRG00000006364, intron 2 of 3)	10	113144869	113152664	7796	1	gene:ENSBGRG00000006306	ENSBGRT00000011678	38440
chr10	113184623	113184852	230	*	Intron (ENSBGRT00000011783/gene:ENSBGRG00000006364, intron 2 of 3)	10	113144869	113152664	7796	1	gene:ENSBGRG00000006306	ENSBGRT00000011678	39754
chr10	113197736	113198883	1148	*	Intron (ENSBGRT00000011783/gene:ENSBGRG00000006364, intron 2 of 3)	10	113144869	113152664	7796	1	gene:ENSBGRG00000006306	ENSBGRT00000011678	52867
chr10	113197736	113199053	1318	*	Intron (ENSBGRT00000011783/gene:ENSBGRG00000006364, intron 2 of 3)	10	113144869	113152664	7796	1	gene:ENSBGRG00000006306	ENSBGRT00000011678	52867
chr10	113197873	113199053	1181	*	Intron (ENSBGRT00000011783/gene:ENSBGRG00000006364, intron 2 of 3)	10	113144869	113152664	7796	1	gene:ENSBGRG00000006306	ENSBGRT00000011678	53004
chr10	113199204	113199991	788	*	Intron (ENSBGRT00000011783/gene:ENSBGRG00000006364, intron 2 of 3)	10	113144869	113152664	7796	1	gene:ENSBGRG00000006306	ENSBGRT00000011678	54335
chr10	113199204	113200239	1036	*	Intron (ENSBGRT00000011783/gene:ENSBGRG00000006364, intron 2 of 3)	10	113144869	113152664	7796	1	gene:ENSBGRG00000006306	ENSBGRT00000011678	54335
chr10	113199206	113200239	1034	*	Intron (ENSBGRT00000011783/gene:ENSBGRG00000006364, intron 2 of 3)	10	113144869	113152664	7796	1	gene:ENSBGRG00000006306	ENSBGRT00000011678	54337
chr10	113235837	113236696	860	*	Intron (ENSBGRT00000011783/gene:ENSBGRG00000006364, intron 1 of 3)	10	113170760	113299532	128773	2	gene:ENSBGRG00000006364	ENSBGRT00000011783	62836
chr10	113251908	113252362	455	*	Intron (ENSBGRT00000011783/gene:ENSBGRG00000006364, intron 1 of 3)	10	113170760	113299532	128773	2	gene:ENSBGRG00000006364	ENSBGRT00000011783	47170
chr10	113265160	113265491	332	*	Intron (ENSBGRT00000011783/gene:ENSBGRG00000006364, intron 1 of 3)	10	113170760	113299532	128773	2	gene:ENSBGRG00000006364	ENSBGRT00000011783	34041
chr10	113265160	113265559	400	*	Intron (ENSBGRT00000011783/gene:ENSBGRG00000006364, intron 1 of 3)	10	113170760	113299532	128773	2	gene:ENSBGRG00000006364	ENSBGRT00000011783	33973
chr10	113265161	113265559	399	*	Intron (ENSBGRT00000011783/gene:ENSBGRG00000006364, intron 1 of 3)	10	113170760	113299532	128773	2	gene:ENSBGRG00000006364	ENSBGRT00000011783	33973
chr10	113286991	113287728	738	*	Intron (ENSBGRT00000011783/gene:ENSBGRG00000006364, intron 1 of 3)	10	113170760	113299532	128773	2	gene:ENSBGRG00000006364	ENSBGRT00000011783	11804
chr10	113287038	113287700	663	*	Intron (ENSBGRT00000011783/gene:ENSBGRG00000006364, intron 1 of 3)	10	113170760	113299532	128773	2	gene:ENSBGRG00000006364	ENSBGRT00000011783	11832
chr10	113300899	113301792	894	*	Promoter (1-2kb)	10	113170760	113299532	128773	2	gene:ENSBGRG00000006364	ENSBGRT00000011783	-1367
chr10	113300904	113301768	865	*	Promoter (1-2kb)	10	113170760	113299532	128773	2	gene:ENSBGRG00000006364	ENSBGRT00000011783	-1372
chr10	113304071	113304868	798	*	Distal Intergenic	10	113170760	113299532	128773	2	gene:ENSBGRG00000006364	ENSBGRT00000011783	-4539
chr10	113304100	113304860	761	*	Distal Intergenic	10	113170760	113299532	128773	2	gene:ENSBGRG00000006364	ENSBGRT00000011783	-4568
chr10	113314692	113314990	299	*	Distal Intergenic	10	113170760	113299532	128773	2	gene:ENSBGRG00000006364	ENSBGRT00000011783	-15160
chr10	113314704	113314979	276	*	Distal Intergenic	10	113170760	113299532	128773	2	gene:ENSBGRG00000006364	ENSBGRT00000011783	-15172
chr10	113316013	113317050	1038	*	Distal Intergenic	10	113170760	113299532	128773	2	gene:ENSBGRG00000006364	ENSBGRT00000011783	-16481
chr10	113316292	113317011	720	*	Distal Intergenic	10	113170760	113299532	128773	2	gene:ENSBGRG00000006364	ENSBGRT00000011783	-16760
chr10	113335452	113336166	715	*	Distal Intergenic	10	113170760	113299532	128773	2	gene:ENSBGRG00000006364	ENSBGRT00000011783	-35920
chr10	113335868	113336082	215	*	Distal Intergenic	10	113170760	113299532	128773	2	gene:ENSBGRG00000006364	ENSBGRT00000011783	-36336
chr10	113359179	113359656	478	*	Distal Intergenic	10	113170760	113299532	128773	2	gene:ENSBGRG00000006364	ENSBGRT00000011783	-59647
[truncated: 129,432 more rows]

## Sheet: S4
	seqnames	start	end	width	strand	Conc	Conc_PN	Conc_YAK	Fold	p.value	q.value
[truncated: 49,659 more rows]

[truncated: 6 more sheets: S5, S6, S7, S8, S9, S10]
